# Supplementary material for: Discovery of Dual MER/AXL Kinase Inhibitors as Bifunctional Small Molecules for Inhibiting Tumor Growth and Enhancing Tumor Immune Microenvironment
Source: J Med Chem. 2024 Jun 24;67(13):10906–27. doi: 10.1021/acs.jmedchem.4c00400 (PMC11247487; doi:10.1021/acs.jmedchem.4c00400)
Supplement: Supplementary file 1 — jm4c00400_si_001.csv [file jm4c00400_si_001.csv]

Comp.	SMILE	MER IC50 (nM)	MER inh. @ 1 uM	AXL IC50 (nM)	AXL inh. @ 1 uM	EGFRWT inh. @ 1 uM	EGFRDM inh. @ 1 uM	Ba/F3-MER IC50 (nM)
10	OC[C@H](C1=CC=CC=C1)NC2=NC=NC3=C2C(C4=CC=CC(NC(C=C)=O)=C4)=C(C5=CC=CC=C5)O3		3%		23%	20	27	> 10,000
11	O=C(C1(CC1)C(NC2=CC=C(F)C=C2)=O)NC(C=C3)=CC=C3OC4=NC=NC5=C4C(C6=CC=CC(NC(C=C)=O)=C6)=C(C7=CC=CC=C7)O5		14%		96%	40%	42	617.9
12	NC1=CC(C2=C(C3=CC=CC=C3)OC4=C2C(OC5=CC=C(NC(C6(CC6)C(NC7=CC=C(F)C=C7)=O)=O)C=C5)=NC=N4)=CC=C1		71%		100%	0%	-9%	73.6
13	O=C(C1(CC1)C(NC2=CC=C(F)C=C2)=O)NC(C=C3)=CC=C3OC4=NC=NC5=C4C(C6=CC=CC=C6)=C(C7=CC=CC=C7)O5		41%		98%	3%	2%	658.3
14	O=C(C1(CC1)C(NC2=CC=C(F)C=C2)=O)NC(C=C3)=CC=C3OC4=NC=NC5=C4C=C(C6=CC=CC=C6)O5		4%		53%	4%	1%	3,634
15	NC1=CC(C2=C(C3=CC=CC=C3)OC4=C2C(NC5=CC=C(NC(C6(CC6)C(NC7=CC=C(F)C=C7)=O)=O)C=C5)=NC=N4)=CC=C1		19%		92%	1%	-4%	713
16	NC1=CC(C2=C(C3=CC=CC=C3)OC4=C2C(OC5=CC=C(NC(NC(CC6=CC=CC=C6)=O)=S)C=C5)=NC=N4)=CC=C1		9%		95%	1%	-6%	1,139
17	NC1=CC(C2=C(C3=CC=CC=C3)OC4=C2C(OC5=CC=C(NC(C6=CC=CN(C7=CC=C(F)C=C7)C6=O)=O)C=C5)=NC=N4)=CC=C1		70%		100%	1%	-1%	8.2
18	NC1=CC(C2=COC3=C2C(OC4=CC=C(NC(C5=CC=CN(C6=CC=C(F)C=C6)C5=O)=O)C=C4)=NC=N3)=CC=C1	> 1,000		57.8				910.2
19	BrC(O1)=C(C2=CC=CC(N)=C2)C3=C1N=CN=C3OC4=CC=C(NC(C5=CC=CN(C6=CC=C(F)C=C6)C5=O)=O)C=C4	> 1,000		65.9				428
20	CC(O1)=C(C2=CC=CC(N)=C2)C3=C1N=CN=C3OC4=CC=C(NC(C5=CC=CN(C6=CC=C(F)C=C6)C5=O)=O)C=C4	> 1,000		18.8				211.2
21	NC1=CC(C2=C(C3=CNN=C3)OC4=C2C(OC5=CC=C(NC(C6=CC=CN(C7=CC=C(F)C=C7)C6=O)=O)C=C5)=NC=N4)=CC=C1	23.5		7.3				10.6
22	NC1=CC(C2=C(C3=CN(C)N=C3)OC4=C2C(OC5=CC=C(NC(C6=CC=CN(C7=CC=C(F)C=C7)C6=O)=O)C=C5)=NC=N4)=CC=C1	9.9		10.1				4.5
23	NC1=CC(C2=C(C3=CN(C)N=C3C)OC4=C2C(OC5=CC=C(NC(C6=CC=CN(C7=CC=C(F)C=C7)C6=O)=O)C=C5)=NC=N4)=CC=C1	45.1		8.2				5.9
24	NC1=CC(C2=C(C3=C(C)ON=C3C)OC4=C2C(OC5=CC=C(NC(C6=CC=CN(C7=CC=C(F)C=C7)C6=O)=O)C=C5)=NC=N4)=CC=C1	> 1,000		175.2				1,048
25	NC1=CC(C2=C(C3=NNC=C3)OC4=C2C(OC5=CC=C(NC(C6=CC=CN(C7=CC=C(F)C=C7)C6=O)=O)C=C5)=NC=N4)=CC=C1	177.6		18.1				77.1
26	NC1=CC(C2=C(C3=CSC=C3)OC4=C2C(OC5=CC=C(NC(C6=CC=CN(C7=CC=C(F)C=C7)C6=O)=O)C=C5)=NC=N4)=CC=C1	78		10.2				4.5
27	O=C(C1=CC=CN(C2=CC=C(F)C=C2)C1=O)NC(C=C3)=CC=C3OC4=NC=NC5=C4C=C(C6=CN(C)N=C6)O5	> 1,000		21.4				171.7
28	CN1N=CC(C(O2)=C(C3=CC=CC(NC(C)=O)=C3)C4=C2N=CN=C4OC5=CC=C(NC(C6=CC=CN(C7=CC=C(F)C=C7)C6=O)=O)C=C5)=C1	12		80.3				1
29	O=C(C1=CC=CN(C2=CC=C(F)C=C2)C1=O)NC(C=C3)=CC=C3OC4=NC=NC5=C4C(C6=CC=CC(NC)=C6)=C(C7=CN(C)N=C7)O5	15.7		9.1				1.2
30	O=C(C1=CC=CN(C2=CC=C(F)C=C2)C1=O)NC(C=C3)=CC=C3OC4=NC=NC5=C4C(C6=CC=CC(N(C)C)=C6)=C(C7=CN(C)N=C7)O5	178.4		15.7				13.4
31	O=C(C1=CC=CN(C2=CC=C(F)C=C2)C1=O)NC(C=C3)=CC=C3OC4=NC=NC5=C4C(C6=CC=CC(CN)=C6)=C(C7=CN(C)N=C7)O5	34.8		13.7				7.6
32	O=C(C1=CC=CN(C2=CC=C(F)C=C2)C1=O)NC(C=C3)=CC=C3OC4=NC=NC5=C4C(C6=CC=CC(CNC)=C6)=C(C7=CN(C)N=C7)O5	59.4		7.5				5
33	O=C(C1=CC=CN(C2=CC=C(F)C=C2)C1=O)NC(C=C3)=CC=C3OC4=NC=NC5=C4C(C6=CC=CC(CN(C)C)=C6)=C(C7=CN(C)N=C7)O5	4.1		9.2				4.8
34	O=C(C1=CC=CN(C2=CC=C(F)C=C2)C1=O)NC(C=C3)=CC=C3OC4=NC=NC5=C4C(C6=CC=CC(N7CCNCC7)=C6)=C(C8=CN(C)N=C8)O5	2.1		12.1				8.4
35	O=C(C1=CC=CN(C2=CC=C(F)C=C2)C1=O)NC(C=C3)=CC=C3OC4=NC=NC5=C4C(C6=CC=CC(N7CCN(C)CC7)=C6)=C(C8=CN(C)N=C8)O5	14.2		11.1				7.5
36	O=C(C1=CC=CN(C2=CC=C(F)C=C2)C1=O)NC(C=C3)=CC=C3OC4=NC=NC5=C4C(C6=CC=CC=C6N)=C(C7=CN(C)N=C7)O5	34.1		6.6				2.1
37	O=C(C1=CC=CN(C2=CC=C(F)C=C2)C1=O)NC(C=C3)=CC=C3OC4=NC=NC5=C4C(C6=CC=C(N)C=C6)=C(C7=CN(C)N=C7)O5	11.6		10.6				1.2
38	O=C(C1=CC=CN(C2=CC=C(F)C=C2)C1=O)NC(C=C3)=CC=C3OC4=NC=NC5=C4C(C6=CC=C(NC(C)=O)C=C6)=C(C7=CN(C)N=C7)O5	42		8.5				0.4
39	O=C(C1=CC=CN(C2=CC=C(F)C=C2)C1=O)NC(C=C3)=CC=C3OC4=NC=NC5=C4C(C6=CC=C(CN(C)C)C=C6)=C(C7=CN(C)N=C7)O5	2.4		3.8				1.6
40	O=C(C1=CC=CN(C2=CC=C(F)C=C2)C1=O)NC(C=C3)=CC=C3OC4=NC=NC5=C4C(C6=CC=C(N7CCNCC7)C=C6)=C(C8=CN(C)N=C8)O5	2		8				1.6
41	O=C(C1=CC=CN(C2=CC=C(F)C=C2)C1=O)NC(C=C3)=CC=C3OC4=NC=NC5=C4C(C6=CC=C(N7CCN(C)CC7)C=C6)=C(C8=CN(C)N=C8)O5	5.8		15.8				0.7
