# Supplementary material for: Discovery of Dual MER/AXL Kinase Inhibitors as Bifunctional Small Molecules for Inhibiting Tumor Growth and Enhancing Tumor Immune Microenvironment
Source: J Med Chem. 2024 Jun 24;67(13):10906–27. doi: 10.1021/acs.jmedchem.4c00400 (PMC11247487; doi:10.1021/acs.jmedchem.4c00400)
Supplement: Supplementary file 2 — jm4c00400_si_002.pdb [file jm4c00400_si_002.pdb]

CRYST1   93.119  130.983   54.192  90.00  90.00  90.00 C2221         1
MODEL        1
ATOM      1  N   SER A 568      17.578   8.403   3.819  1.00  1.00           N1+
ATOM      2  CA  SER A 568      16.533   8.342   4.894  1.00  1.00           C  
ATOM      3  C   SER A 568      15.288   7.545   4.453  1.00  1.00           C  
ATOM      4  O   SER A 568      14.436   8.073   3.738  1.00  1.00           O  
ATOM      5  CB  SER A 568      16.156   9.756   5.364  1.00  1.00           C  
ATOM      6  OG  SER A 568      16.185  10.690   4.294  1.00  1.00           O  
ATOM      7  HA  SER A 568      16.981   7.854   5.739  1.00  1.00           H  
ATOM      8  HB1 SER A 568      16.890  10.089   6.098  1.00  1.00           H  
ATOM      9  HB2 SER A 568      15.207   9.766   5.923  1.00  1.00           H  
ATOM     10  HG  SER A 568      15.307  10.793   3.913  1.00  1.00           H  
ATOM     11  HT1 SER A 568      17.810   7.439   3.506  1.00  1.00           H  
ATOM     12  HT2 SER A 568      18.433   8.862   4.193  1.00  1.00           H  
ATOM     13  HT3 SER A 568      17.215   8.951   3.013  1.00  1.00           H  
ATOM     14  N   HIS A 569      15.209   6.278   4.878  1.00  1.00           N  
ATOM     15  CA  HIS A 569      14.116   5.365   4.504  1.00  1.00           C  
ATOM     16  C   HIS A 569      13.405   4.762   5.721  1.00  1.00           C  
ATOM     17  O   HIS A 569      12.897   3.643   5.637  1.00  1.00           O  
ATOM     18  CB  HIS A 569      14.659   4.219   3.638  1.00  1.00           C  
ATOM     19  CG  HIS A 569      15.554   4.663   2.523  1.00  1.00           C  
ATOM     20  CD2 HIS A 569      16.901   4.630   2.394  1.00  1.00           C  
ATOM     21  ND1 HIS A 569      15.072   5.207   1.351  1.00  1.00           N  
ATOM     22  CE1 HIS A 569      16.084   5.499   0.553  1.00  1.00           C  
ATOM     23  NE2 HIS A 569      17.205   5.157   1.162  1.00  1.00           N  
ATOM     24  HN  HIS A 569      15.868   5.965   5.574  1.00  1.00           H  
ATOM     25  HA  HIS A 569      13.370   5.923   3.934  1.00  1.00           H  
ATOM     26  HB1 HIS A 569      13.829   3.653   3.208  1.00  1.00           H  
ATOM     27  HB2 HIS A 569      15.218   3.509   4.252  1.00  1.00           H  
ATOM     28  HD1 HIS A 569      14.112   5.239   1.109  1.00  1.00           H  
ATOM     29  HD2 HIS A 569      17.602   4.239   3.119  1.00  1.00           H  
ATOM     30  HE1 HIS A 569      15.990   5.907  -0.443  1.00  1.00           H  
ATOM     31  N   MET A 570      13.345   5.505   6.831  1.00  1.00           N  
ATOM     32  CA  MET A 570      12.799   4.996   8.108  1.00  1.00           C  
ATOM     33  C   MET A 570      11.326   4.568   8.035  1.00  1.00           C  
ATOM     34  O   MET A 570      10.925   3.643   8.743  1.00  1.00           O  
ATOM     35  CB  MET A 570      12.980   6.041   9.222  1.00  1.00           C  
ATOM     36  CG  MET A 570      12.587   5.594  10.629  1.00  1.00           C  
ATOM     37  SD  MET A 570      13.514   4.178  11.275  1.00  1.00           S  
ATOM     38  CE  MET A 570      12.489   3.716  12.676  1.00  1.00           C  
ATOM     39  HN  MET A 570      13.842   6.367   6.878  1.00  1.00           H  
ATOM     40  HA  MET A 570      13.387   4.108   8.348  1.00  1.00           H  
ATOM     41  HB1 MET A 570      12.410   6.937   8.973  1.00  1.00           H  
ATOM     42  HB2 MET A 570      14.025   6.343   9.256  1.00  1.00           H  
ATOM     43  HG1 MET A 570      11.528   5.329  10.640  1.00  1.00           H  
ATOM     44  HG2 MET A 570      12.684   6.414  11.340  1.00  1.00           H  
ATOM     45  HE1 MET A 570      12.250   2.654  12.616  1.00  1.00           H  
ATOM     46  HE2 MET A 570      11.548   4.267  12.682  1.00  1.00           H  
ATOM     47  HE3 MET A 570      13.022   3.886  13.611  1.00  1.00           H  
ATOM     48  N   GLU A 571      10.531   5.239   7.198  1.00  0.00           N  
ATOM     49  CA  GLU A 571       9.128   4.859   6.982  1.00  0.00           C  
ATOM     50  C   GLU A 571       9.023   3.581   6.141  1.00  0.00           C  
ATOM     51  O   GLU A 571       8.244   2.687   6.471  1.00  0.00           O  
ATOM     52  CB  GLU A 571       8.331   6.012   6.328  1.00  0.00           C  
ATOM     53  CG  GLU A 571       6.827   5.717   6.213  1.00  0.00           C  
ATOM     54  CD  GLU A 571       6.090   6.905   5.576  1.00  0.00           C  
ATOM     55  OE1 GLU A 571       5.932   6.916   4.356  1.00  0.00           O  
ATOM     56  OE2 GLU A 571       5.682   7.807   6.308  1.00  0.00           O1-
ATOM     57  HN  GLU A 571      10.826   6.008   6.641  1.00  0.00           H  
ATOM     58  HA  GLU A 571       8.689   4.640   7.959  1.00  0.00           H  
ATOM     59  HB1 GLU A 571       8.473   6.915   6.923  1.00  0.00           H  
ATOM     60  HB2 GLU A 571       8.744   6.231   5.341  1.00  0.00           H  
ATOM     61  HG1 GLU A 571       6.649   4.828   5.605  1.00  0.00           H  
ATOM     62  HG2 GLU A 571       6.402   5.516   7.197  1.00  0.00           H  
ATOM     63  N   GLU A 572       9.799   3.500   5.060  1.00  0.00           N  
ATOM     64  CA  GLU A 572       9.866   2.281   4.242  1.00  0.00           C  
ATOM     65  C   GLU A 572      10.298   1.068   5.075  1.00  0.00           C  
ATOM     66  O   GLU A 572       9.692   0.000   4.980  1.00  0.00           O  
ATOM     67  CB  GLU A 572      10.830   2.481   3.043  1.00  0.00           C  
ATOM     68  CG  GLU A 572      10.901   1.270   2.103  1.00  0.00           C  
ATOM     69  CD  GLU A 572      12.021   1.442   1.064  1.00  0.00           C  
ATOM     70  OE1 GLU A 572      11.718   1.652  -0.107  1.00  0.00           O  
ATOM     71  OE2 GLU A 572      13.188   1.344   1.443  1.00  0.00           O1-
ATOM     72  HN  GLU A 572      10.146   4.363   4.698  1.00  0.00           H  
ATOM     73  HA  GLU A 572       8.846   2.098   3.898  1.00  0.00           H  
ATOM     74  HB1 GLU A 572      10.525   3.362   2.477  1.00  0.00           H  
ATOM     75  HB2 GLU A 572      11.823   2.702   3.433  1.00  0.00           H  
ATOM     76  HG1 GLU A 572      11.110   0.365   2.670  1.00  0.00           H  
ATOM     77  HG2 GLU A 572       9.945   1.117   1.601  1.00  0.00           H  
ATOM     78  N   LEU A 573      11.329   1.255   5.902  1.00  1.00           N  
ATOM     79  CA  LEU A 573      11.872   0.184   6.750  1.00  1.00           C  
ATOM     80  C   LEU A 573      10.882  -0.327   7.794  1.00  1.00           C  
ATOM     81  O   LEU A 573      10.813  -1.537   8.024  1.00  1.00           O  
ATOM     82  CB  LEU A 573      13.163   0.629   7.464  1.00  1.00           C  
ATOM     83  CG  LEU A 573      14.442   0.771   6.630  1.00  1.00           C  
ATOM     84  CD1 LEU A 573      15.531   1.440   7.458  1.00  1.00           C  
ATOM     85  CD2 LEU A 573      14.918  -0.576   6.095  1.00  1.00           C  
ATOM     86  HN  LEU A 573      11.710   2.180   5.932  1.00  1.00           H  
ATOM     87  HA  LEU A 573      12.080  -0.656   6.086  1.00  1.00           H  
ATOM     88  HB1 LEU A 573      13.394  -0.085   8.258  1.00  1.00           H  
ATOM     89  HB2 LEU A 573      12.963   1.571   7.978  1.00  1.00           H  
ATOM     90  HG  LEU A 573      14.234   1.420   5.779  1.00  1.00           H  
ATOM     91 1HD1 LEU A 573      15.830   0.826   8.303  1.00  1.00           H  
ATOM     92 2HD1 LEU A 573      15.195   2.400   7.849  1.00  1.00           H  
ATOM     93 3HD1 LEU A 573      16.415   1.633   6.853  1.00  1.00           H  
ATOM     94 1HD2 LEU A 573      14.189  -1.025   5.423  1.00  1.00           H  
ATOM     95 2HD2 LEU A 573      15.090  -1.283   6.906  1.00  1.00           H  
ATOM     96 3HD2 LEU A 573      15.853  -0.472   5.544  1.00  1.00           H  
ATOM     97  N   GLN A 574      10.142   0.585   8.430  1.00  0.00           N  
ATOM     98  CA  GLN A 574       9.136   0.197   9.432  1.00  0.00           C  
ATOM     99  C   GLN A 574       7.963  -0.581   8.807  1.00  0.00           C  
ATOM    100  O   GLN A 574       7.431  -1.499   9.432  1.00  0.00           O  
ATOM    101  CB  GLN A 574       8.636   1.399  10.182  1.00  0.00           C  
ATOM    102  CG  GLN A 574       9.683   1.967  11.153  1.00  0.00           C  
ATOM    103  CD  GLN A 574       9.150   3.226  11.846  1.00  0.00           C  
ATOM    104  NE2 GLN A 574       9.032   4.281  11.024  1.00  0.00           N  
ATOM    105  OE1 GLN A 574       8.870   3.236  13.038  1.00  0.00           O  
ATOM    106  HN  GLN A 574      10.263   1.569   8.274  1.00  0.00           H  
ATOM    107  HA  GLN A 574       9.647  -0.471  10.127  1.00  0.00           H  
ATOM    108  HB1 GLN A 574       8.322   2.160   9.464  1.00  0.00           H  
ATOM    109  HB2 GLN A 574       7.746   1.136  10.758  1.00  0.00           H  
ATOM    110  HG1 GLN A 574       9.926   1.230  11.919  1.00  0.00           H  
ATOM    111  HG2 GLN A 574      10.616   2.207  10.645  1.00  0.00           H  
ATOM    112 1HE2 GLN A 574       8.679   5.152  11.365  1.00  0.00           H  
ATOM    113 2HE2 GLN A 574       9.300   4.202  10.063  1.00  0.00           H  
ATOM    114  N   ASN A 575       7.591  -0.240   7.573  1.00  1.00           N  
ATOM    115  CA  ASN A 575       6.556  -0.990   6.835  1.00  1.00           C  
ATOM    116  C   ASN A 575       7.024  -2.368   6.379  1.00  1.00           C  
ATOM    117  O   ASN A 575       6.258  -3.333   6.413  1.00  1.00           O  
ATOM    118  CB  ASN A 575       6.072  -0.198   5.617  1.00  1.00           C  
ATOM    119  CG  ASN A 575       5.431   1.127   5.998  1.00  1.00           C  
ATOM    120  ND2 ASN A 575       5.617   2.133   5.146  1.00  1.00           N  
ATOM    121  OD1 ASN A 575       4.781   1.250   7.048  1.00  1.00           O  
ATOM    122  HN  ASN A 575       7.930   0.591   7.144  1.00  1.00           H  
ATOM    123  HA  ASN A 575       5.741  -1.059   7.548  1.00  1.00           H  
ATOM    124  HB1 ASN A 575       5.337  -0.770   5.052  1.00  1.00           H  
ATOM    125  HB2 ASN A 575       6.910  -0.007   4.947  1.00  1.00           H  
ATOM    126 1HD2 ASN A 575       6.190   2.097   4.333  1.00  1.00           H  
ATOM    127 2HD2 ASN A 575       5.220   2.997   5.460  1.00  1.00           H  
ATOM    128  N   LYS A 576       8.283  -2.433   5.946  1.00  0.00           N  
ATOM    129  CA  LYS A 576       8.948  -3.685   5.558  1.00  0.00           C  
ATOM    130  C   LYS A 576       9.044  -4.697   6.725  1.00  0.00           C  
ATOM    131  O   LYS A 576       8.851  -5.893   6.519  1.00  0.00           O  
ATOM    132  CB  LYS A 576      10.343  -3.364   5.024  1.00  0.00           C  
ATOM    133  CG  LYS A 576      10.322  -2.836   3.584  1.00  0.00           C  
ATOM    134  CD  LYS A 576      11.711  -2.399   3.102  1.00  0.00           C  
ATOM    135  CE  LYS A 576      11.735  -2.102   1.598  1.00  0.00           C  
ATOM    136  NZ  LYS A 576      12.988  -1.493   1.162  1.00  0.00           N1+
ATOM    137  HN  LYS A 576       8.763  -1.555   5.953  1.00  0.00           H  
ATOM    138  HA  LYS A 576       8.313  -4.114   4.782  1.00  0.00           H  
ATOM    139  HB1 LYS A 576      10.833  -2.645   5.682  1.00  0.00           H  
ATOM    140  HB2 LYS A 576      10.968  -4.258   5.039  1.00  0.00           H  
ATOM    141  HG1 LYS A 576       9.939  -3.620   2.929  1.00  0.00           H  
ATOM    142  HG2 LYS A 576       9.627  -2.001   3.495  1.00  0.00           H  
ATOM    143  HD1 LYS A 576      12.022  -1.518   3.665  1.00  0.00           H  
ATOM    144  HD2 LYS A 576      12.441  -3.178   3.324  1.00  0.00           H  
ATOM    145  HE1 LYS A 576      11.593  -3.019   1.026  1.00  0.00           H  
ATOM    146  HE2 LYS A 576      10.928  -1.423   1.321  1.00  0.00           H  
ATOM    147  HZ1 LYS A 576      12.949  -1.305   0.140  1.00  0.00           H  
ATOM    148  HZ2 LYS A 576      13.124  -0.586   1.657  1.00  0.00           H  
ATOM    149  HZ3 LYS A 576      13.786  -2.126   1.372  1.00  0.00           H  
ATOM    150  N   LEU A 577       9.312  -4.202   7.939  1.00  1.00           N  
ATOM    151  CA  LEU A 577       9.479  -5.040   9.145  1.00  1.00           C  
ATOM    152  C   LEU A 577       8.224  -5.185  10.034  1.00  1.00           C  
ATOM    153  O   LEU A 577       8.333  -5.698  11.157  1.00  1.00           O  
ATOM    154  CB  LEU A 577      10.618  -4.473  10.015  1.00  1.00           C  
ATOM    155  CG  LEU A 577      12.009  -4.392   9.384  1.00  1.00           C  
ATOM    156  CD1 LEU A 577      12.952  -3.586  10.265  1.00  1.00           C  
ATOM    157  CD2 LEU A 577      12.567  -5.790   9.107  1.00  1.00           C  
ATOM    158  HN  LEU A 577       9.388  -3.199   8.000  1.00  1.00           H  
ATOM    159  HA  LEU A 577       9.742  -6.046   8.817  1.00  1.00           H  
ATOM    160  HB1 LEU A 577      10.696  -5.049  10.939  1.00  1.00           H  
ATOM    161  HB2 LEU A 577      10.327  -3.466  10.327  1.00  1.00           H  
ATOM    162  HG  LEU A 577      11.939  -3.857   8.436  1.00  1.00           H  
ATOM    163 1HD1 LEU A 577      13.042  -4.018  11.260  1.00  1.00           H  
ATOM    164 2HD1 LEU A 577      12.587  -2.565  10.378  1.00  1.00           H  
ATOM    165 3HD1 LEU A 577      13.949  -3.526   9.829  1.00  1.00           H  
ATOM    166 1HD2 LEU A 577      11.995  -6.307   8.338  1.00  1.00           H  
ATOM    167 2HD2 LEU A 577      12.561  -6.403  10.008  1.00  1.00           H  
ATOM    168 3HD2 LEU A 577      13.597  -5.707   8.769  1.00  1.00           H  
ATOM    169  N   GLU A 578       7.052  -4.752   9.549  1.00  0.00           N  
ATOM    170  CA  GLU A 578       5.837  -4.678  10.386  1.00  0.00           C  
ATOM    171  C   GLU A 578       5.446  -6.055  10.910  1.00  0.00           C  
ATOM    172  O   GLU A 578       5.413  -6.288  12.118  1.00  0.00           O  
ATOM    173  CB  GLU A 578       4.660  -4.049   9.596  1.00  0.00           C  
ATOM    174  CG  GLU A 578       4.189  -4.777   8.317  1.00  0.00           C  
ATOM    175  CD  GLU A 578       3.257  -3.897   7.458  1.00  0.00           C  
ATOM    176  OE1 GLU A 578       3.303  -4.009   6.233  1.00  0.00           O  
ATOM    177  OE2 GLU A 578       2.491  -3.113   8.019  1.00  0.00           O1-
ATOM    178  HN  GLU A 578       6.992  -4.312   8.653  1.00  0.00           H  
ATOM    179  HA  GLU A 578       6.087  -4.049  11.241  1.00  0.00           H  
ATOM    180  HB1 GLU A 578       3.809  -3.913  10.265  1.00  0.00           H  
ATOM    181  HB2 GLU A 578       4.975  -3.041   9.319  1.00  0.00           H  
ATOM    182  HG1 GLU A 578       5.043  -5.087   7.714  1.00  0.00           H  
ATOM    183  HG2 GLU A 578       3.626  -5.676   8.564  1.00  0.00           H  
ATOM    184  N   ASP A 579       5.212  -6.978   9.986  1.00  1.00           N  
ATOM    185  CA  ASP A 579       4.740  -8.329  10.322  1.00  1.00           C  
ATOM    186  C   ASP A 579       5.729  -9.242  11.099  1.00  1.00           C  
ATOM    187  O   ASP A 579       5.362 -10.360  11.444  1.00  1.00           O  
ATOM    188  CB  ASP A 579       4.247  -9.035   9.049  1.00  1.00           C  
ATOM    189  CG  ASP A 579       5.350  -9.242   8.022  1.00  1.00           C  
ATOM    190  OD1 ASP A 579       6.343  -8.472   8.044  1.00  1.00           O  
ATOM    191  OD2 ASP A 579       5.215 -10.170   7.189  1.00  1.00           O1-
ATOM    192  HN  ASP A 579       5.295  -6.731   9.026  1.00  1.00           H  
ATOM    193  HA  ASP A 579       3.885  -8.179  10.983  1.00  1.00           H  
ATOM    194  HB1 ASP A 579       3.447  -8.455   8.590  1.00  1.00           H  
ATOM    195  HB2 ASP A 579       3.817 -10.004   9.309  1.00  1.00           H  
ATOM    196  N   VAL A 580       6.959  -8.779  11.355  1.00  1.00           N  
ATOM    197  CA  VAL A 580       7.918  -9.471  12.242  1.00  1.00           C  
ATOM    198  C   VAL A 580       8.314  -8.630  13.459  1.00  1.00           C  
ATOM    199  O   VAL A 580       9.323  -8.916  14.112  1.00  1.00           O  
ATOM    200  CB  VAL A 580       9.200  -9.954  11.491  1.00  1.00           C  
ATOM    201  CG1 VAL A 580       8.827 -10.911  10.371  1.00  1.00           C  
ATOM    202  CG2 VAL A 580      10.040  -8.789  10.965  1.00  1.00           C  
ATOM    203  HN  VAL A 580       7.101  -7.831  11.089  1.00  1.00           H  
ATOM    204  HA  VAL A 580       7.411 -10.350  12.646  1.00  1.00           H  
ATOM    205  HB  VAL A 580       9.813 -10.512  12.199  1.00  1.00           H  
ATOM    206 1HG1 VAL A 580       8.150 -10.447   9.655  1.00  1.00           H  
ATOM    207 2HG1 VAL A 580       8.301 -11.777  10.776  1.00  1.00           H  
ATOM    208 3HG1 VAL A 580       9.706 -11.278   9.843  1.00  1.00           H  
ATOM    209 1HG2 VAL A 580      10.340  -8.119  11.772  1.00  1.00           H  
ATOM    210 2HG2 VAL A 580       9.476  -8.192  10.247  1.00  1.00           H  
ATOM    211 3HG2 VAL A 580      10.950  -9.142  10.483  1.00  1.00           H  
ATOM    212  N   VAL A 581       7.525  -7.597  13.762  1.00  1.00           N  
ATOM    213  CA  VAL A 581       7.657  -6.871  15.024  1.00  1.00           C  
ATOM    214  C   VAL A 581       7.215  -7.791  16.171  1.00  1.00           C  
ATOM    215  O   VAL A 581       6.338  -8.635  15.993  1.00  1.00           O  
ATOM    216  CB  VAL A 581       6.851  -5.541  15.026  1.00  1.00           C  
ATOM    217  CG1 VAL A 581       5.338  -5.783  15.099  1.00  1.00           C  
ATOM    218  CG2 VAL A 581       7.307  -4.642  16.175  1.00  1.00           C  
ATOM    219  HN  VAL A 581       6.738  -7.338  13.197  1.00  1.00           H  
ATOM    220  HA  VAL A 581       8.720  -6.649  15.117  1.00  1.00           H  
ATOM    221  HB  VAL A 581       7.073  -5.033  14.088  1.00  1.00           H  
ATOM    222 1HG1 VAL A 581       5.028  -6.109  16.092  1.00  1.00           H  
ATOM    223 2HG1 VAL A 581       5.008  -6.544  14.393  1.00  1.00           H  
ATOM    224 3HG1 VAL A 581       4.788  -4.870  14.874  1.00  1.00           H  
ATOM    225 1HG2 VAL A 581       8.387  -4.504  16.162  1.00  1.00           H  
ATOM    226 2HG2 VAL A 581       7.030  -5.056  17.144  1.00  1.00           H  
ATOM    227 3HG2 VAL A 581       6.845  -3.658  16.101  1.00  1.00           H  
ATOM    228  N   ILE A 582       7.853  -7.649  17.326  1.00  1.00           N  
ATOM    229  CA  ILE A 582       7.523  -8.448  18.509  1.00  1.00           C  
ATOM    230  C   ILE A 582       7.339  -7.496  19.684  1.00  1.00           C  
ATOM    231  O   ILE A 582       8.063  -6.500  19.793  1.00  1.00           O  
ATOM    232  CB  ILE A 582       8.643  -9.457  18.875  1.00  1.00           C  
ATOM    233  CG1 ILE A 582       8.916 -10.440  17.731  1.00  1.00           C  
ATOM    234  CG2 ILE A 582       8.281 -10.235  20.138  1.00  1.00           C  
ATOM    235  CD1 ILE A 582      10.265 -11.117  17.856  1.00  1.00           C  
ATOM    236  HN  ILE A 582       8.514  -6.906  17.379  1.00  1.00           H  
ATOM    237  HA  ILE A 582       6.578  -8.964  18.330  1.00  1.00           H  
ATOM    238  HB  ILE A 582       9.552  -8.880  19.053  1.00  1.00           H  
ATOM    239 1HG1 ILE A 582       8.892  -9.930  16.767  1.00  1.00           H  
ATOM    240 2HG1 ILE A 582       8.114 -11.180  17.675  1.00  1.00           H  
ATOM    241 1HG2 ILE A 582       7.362 -10.811  20.007  1.00  1.00           H  
ATOM    242 2HG2 ILE A 582       8.166  -9.598  21.010  1.00  1.00           H  
ATOM    243 3HG2 ILE A 582       9.078 -10.924  20.389  1.00  1.00           H  
ATOM    244 1HD1 ILE A 582      10.382 -11.622  18.812  1.00  1.00           H  
ATOM    245 2HD1 ILE A 582      11.076 -10.400  17.746  1.00  1.00           H  
ATOM    246 3HD1 ILE A 582      10.381 -11.886  17.091  1.00  1.00           H  
ATOM    247  N   ASP A 583       6.388  -7.823  20.564  1.00  1.00           N  
ATOM    248  CA  ASP A 583       6.194  -7.068  21.803  1.00  1.00           C  
ATOM    249  C   ASP A 583       7.412  -7.223  22.706  1.00  1.00           C  
ATOM    250  O   ASP A 583       7.809  -8.333  23.025  1.00  1.00           O  
ATOM    251  CB  ASP A 583       4.936  -7.522  22.553  1.00  1.00           C  
ATOM    252  CG  ASP A 583       3.667  -7.225  21.788  1.00  1.00           C  
ATOM    253  OD1 ASP A 583       3.508  -7.775  20.678  1.00  1.00           O  
ATOM    254  OD2 ASP A 583       2.831  -6.445  22.296  1.00  1.00           O1-
ATOM    255  HN  ASP A 583       5.631  -8.372  20.199  1.00  1.00           H  
ATOM    256  HA  ASP A 583       6.083  -6.022  21.507  1.00  1.00           H  
ATOM    257  HB1 ASP A 583       4.873  -7.016  23.514  1.00  1.00           H  
ATOM    258  HB2 ASP A 583       4.970  -8.588  22.768  1.00  1.00           H  
ATOM    259  N   ARG A 584       7.989  -6.096  23.100  1.00  1.00           N  
ATOM    260  CA  ARG A 584       9.180  -6.044  23.950  1.00  1.00           C  
ATOM    261  C   ARG A 584       9.080  -6.901  25.222  1.00  1.00           C  
ATOM    262  O   ARG A 584      10.066  -7.500  25.653  1.00  1.00           O  
ATOM    263  CB  ARG A 584       9.437  -4.578  24.325  1.00  1.00           C  
ATOM    264  CG  ARG A 584      10.543  -4.322  25.324  1.00  1.00           C  
ATOM    265  CD  ARG A 584      11.891  -4.666  24.744  1.00  1.00           C  
ATOM    266  NE  ARG A 584      12.942  -4.630  25.762  1.00  1.00           N  
ATOM    267  CZ  ARG A 584      13.195  -5.594  26.654  1.00  1.00           C  
ATOM    268  NH1 ARG A 584      12.468  -6.714  26.706  1.00  1.00           N1+
ATOM    269  NH2 ARG A 584      14.193  -5.429  27.514  1.00  1.00           N  
ATOM    270  HN  ARG A 584       7.522  -5.297  22.719  1.00  1.00           H  
ATOM    271  HA  ARG A 584       9.991  -6.441  23.337  1.00  1.00           H  
ATOM    272  HB1 ARG A 584       8.514  -4.158  24.731  1.00  1.00           H  
ATOM    273  HB2 ARG A 584       9.631  -4.006  23.416  1.00  1.00           H  
ATOM    274  HG1 ARG A 584      10.359  -4.865  26.250  1.00  1.00           H  
ATOM    275  HG2 ARG A 584      10.534  -3.265  25.597  1.00  1.00           H  
ATOM    276  HD1 ARG A 584      12.163  -3.942  23.975  1.00  1.00           H  
ATOM    277  HD2 ARG A 584      11.908  -5.655  24.282  1.00  1.00           H  
ATOM    278  HE  ARG A 584      13.336  -3.710  25.744  1.00  1.00           H  
ATOM    279 1HH1 ARG A 584      11.723  -6.839  26.031  1.00  1.00           H  
ATOM    280 2HH1 ARG A 584      12.569  -7.478  27.353  1.00  1.00           H  
ATOM    281 1HH2 ARG A 584      14.705  -4.571  27.516  1.00  1.00           H  
ATOM    282 2HH2 ARG A 584      14.411  -6.141  28.183  1.00  1.00           H  
ATOM    283  N   ASN A 585       7.896  -6.934  25.826  1.00  1.00           N  
ATOM    284  CA  ASN A 585       7.686  -7.647  27.093  1.00  1.00           C  
ATOM    285  C   ASN A 585       7.586  -9.171  26.958  1.00  1.00           C  
ATOM    286  O   ASN A 585       7.588  -9.873  27.968  1.00  1.00           O  
ATOM    287  CB  ASN A 585       6.462  -7.083  27.844  1.00  1.00           C  
ATOM    288  CG  ASN A 585       5.167  -7.195  27.052  1.00  1.00           C  
ATOM    289  ND2 ASN A 585       4.052  -6.915  27.713  1.00  1.00           N  
ATOM    290  OD1 ASN A 585       5.168  -7.521  25.859  1.00  1.00           O  
ATOM    291  HN  ASN A 585       7.089  -6.636  25.301  1.00  1.00           H  
ATOM    292  HA  ASN A 585       8.571  -7.458  27.702  1.00  1.00           H  
ATOM    293  HB1 ASN A 585       6.622  -6.028  28.065  1.00  1.00           H  
ATOM    294  HB2 ASN A 585       6.332  -7.598  28.797  1.00  1.00           H  
ATOM    295 1HD2 ASN A 585       3.973  -6.605  28.654  1.00  1.00           H  
ATOM    296 2HD2 ASN A 585       3.241  -6.975  27.120  1.00  1.00           H  
ATOM    297  N   LEU A 586       7.478  -9.681  25.728  1.00  1.00           N  
ATOM    298  CA  LEU A 586       7.656 -11.119  25.470  1.00  1.00           C  
ATOM    299  C   LEU A 586       9.127 -11.557  25.638  1.00  1.00           C  
ATOM    300  O   LEU A 586       9.403 -12.736  25.900  1.00  1.00           O  
ATOM    301  CB  LEU A 586       7.154 -11.494  24.070  1.00  1.00           C  
ATOM    302  CG  LEU A 586       5.647 -11.347  23.829  1.00  1.00           C  
ATOM    303  CD1 LEU A 586       5.314 -11.318  22.344  1.00  1.00           C  
ATOM    304  CD2 LEU A 586       4.880 -12.465  24.514  1.00  1.00           C  
ATOM    305  HN  LEU A 586       7.247  -9.085  24.949  1.00  1.00           H  
ATOM    306  HA  LEU A 586       7.067 -11.652  26.216  1.00  1.00           H  
ATOM    307  HB1 LEU A 586       7.440 -12.521  23.829  1.00  1.00           H  
ATOM    308  HB2 LEU A 586       7.682 -10.879  23.340  1.00  1.00           H  
ATOM    309  HG  LEU A 586       5.315 -10.392  24.241  1.00  1.00           H  
ATOM    310 1HD1 LEU A 586       5.597 -12.248  21.849  1.00  1.00           H  
ATOM    311 2HD1 LEU A 586       5.837 -10.508  21.836  1.00  1.00           H  
ATOM    312 3HD1 LEU A 586       4.248 -11.166  22.169  1.00  1.00           H  
ATOM    313 1HD2 LEU A 586       5.028 -12.465  25.592  1.00  1.00           H  
ATOM    314 2HD2 LEU A 586       5.176 -13.443  24.129  1.00  1.00           H  
ATOM    315 3HD2 LEU A 586       3.809 -12.364  24.330  1.00  1.00           H  
ATOM    316  N   LEU A 587      10.054 -10.605  25.504  1.00  1.00           N  
ATOM    317  CA  LEU A 587      11.490 -10.866  25.542  1.00  1.00           C  
ATOM    318  C   LEU A 587      12.080 -10.520  26.897  1.00  1.00           C  
ATOM    319  O   LEU A 587      11.894  -9.408  27.383  1.00  1.00           O  
ATOM    320  CB  LEU A 587      12.198 -10.033  24.458  1.00  1.00           C  
ATOM    321  CG  LEU A 587      13.733 -10.088  24.389  1.00  1.00           C  
ATOM    322  CD1 LEU A 587      14.210 -11.422  23.826  1.00  1.00           C  
ATOM    323  CD2 LEU A 587      14.262  -8.931  23.556  1.00  1.00           C  
ATOM    324  HN  LEU A 587       9.728  -9.680  25.324  1.00  1.00           H  
ATOM    325  HA  LEU A 587      11.642 -11.927  25.339  1.00  1.00           H  
ATOM    326  HB1 LEU A 587      11.902  -8.994  24.609  1.00  1.00           H  
ATOM    327  HB2 LEU A 587      11.788 -10.309  23.484  1.00  1.00           H  
ATOM    328  HG  LEU A 587      14.151  -9.979  25.388  1.00  1.00           H  
ATOM    329 1HD1 LEU A 587      13.928 -11.526  22.777  1.00  1.00           H  
ATOM    330 2HD1 LEU A 587      13.771 -12.258  24.368  1.00  1.00           H  
ATOM    331 3HD1 LEU A 587      15.290 -11.522  23.894  1.00  1.00           H  
ATOM    332 1HD2 LEU A 587      14.075  -7.983  24.056  1.00  1.00           H  
ATOM    333 2HD2 LEU A 587      13.776  -8.902  22.579  1.00  1.00           H  
ATOM    334 3HD2 LEU A 587      15.330  -9.026  23.381  1.00  1.00           H  
ATOM    335  N   ILE A 588      12.818 -11.468  27.475  1.00  1.00           N  
ATOM    336  CA  ILE A 588      13.584 -11.263  28.701  1.00  1.00           C  
ATOM    337  C   ILE A 588      15.057 -11.379  28.325  1.00  1.00           C  
ATOM    338  O   ILE A 588      15.482 -12.418  27.806  1.00  1.00           O  
ATOM    339  CB  ILE A 588      13.269 -12.348  29.762  1.00  1.00           C  
ATOM    340  CG1 ILE A 588      11.752 -12.607  29.878  1.00  1.00           C  
ATOM    341  CG2 ILE A 588      13.877 -11.962  31.109  1.00  1.00           C  
ATOM    342  CD1 ILE A 588      11.372 -14.068  29.714  1.00  1.00           C  
ATOM    343  HN  ILE A 588      12.785 -12.364  27.031  1.00  1.00           H  
ATOM    344  HA  ILE A 588      13.368 -10.265  29.086  1.00  1.00           H  
ATOM    345  HB  ILE A 588      13.730 -13.286  29.445  1.00  1.00           H  
ATOM    346 1HG1 ILE A 588      11.165 -12.021  29.171  1.00  1.00           H  
ATOM    347 2HG1 ILE A 588      11.400 -12.271  30.854  1.00  1.00           H  
ATOM    348 1HG2 ILE A 588      13.480 -11.014  31.471  1.00  1.00           H  
ATOM    349 2HG2 ILE A 588      14.962 -11.870  31.055  1.00  1.00           H  
ATOM    350 3HG2 ILE A 588      13.653 -12.718  31.862  1.00  1.00           H  
ATOM    351 1HD1 ILE A 588      11.892 -14.698  30.436  1.00  1.00           H  
ATOM    352 2HD1 ILE A 588      11.622 -14.425  28.714  1.00  1.00           H  
ATOM    353 3HD1 ILE A 588      10.301 -14.212  29.851  1.00  1.00           H  
ATOM    354  N   LEU A 589      15.838 -10.334  28.580  1.00  1.00           N  
ATOM    355  CA  LEU A 589      17.269 -10.370  28.279  1.00  1.00           C  
ATOM    356  C   LEU A 589      18.043 -11.045  29.387  1.00  1.00           C  
ATOM    357  O   LEU A 589      17.594 -11.087  30.526  1.00  1.00           O  
ATOM    358  CB  LEU A 589      17.821  -8.966  28.046  1.00  1.00           C  
ATOM    359  CG  LEU A 589      17.226  -8.196  26.858  1.00  1.00           C  
ATOM    360  CD1 LEU A 589      18.025  -6.923  26.629  1.00  1.00           C  
ATOM    361  CD2 LEU A 589      17.191  -9.026  25.581  1.00  1.00           C  
ATOM    362  HN  LEU A 589      15.512  -9.598  29.170  1.00  1.00           H  
ATOM    363  HA  LEU A 589      17.405 -10.967  27.374  1.00  1.00           H  
ATOM    364  HB1 LEU A 589      18.900  -9.046  27.886  1.00  1.00           H  
ATOM    365  HB2 LEU A 589      17.706  -8.374  28.957  1.00  1.00           H  
ATOM    366  HG  LEU A 589      16.201  -7.922  27.103  1.00  1.00           H  
ATOM    367 1HD1 LEU A 589      19.050  -7.154  26.335  1.00  1.00           H  
ATOM    368 2HD1 LEU A 589      18.077  -6.314  27.532  1.00  1.00           H  
ATOM    369 3HD1 LEU A 589      17.586  -6.316  25.838  1.00  1.00           H  
ATOM    370 1HD2 LEU A 589      16.500  -9.866  25.658  1.00  1.00           H  
ATOM    371 2HD2 LEU A 589      18.179  -9.418  25.338  1.00  1.00           H  
ATOM    372 3HD2 LEU A 589      16.867  -8.412  24.744  1.00  1.00           H  
ATOM    373  N   GLY A 590      19.208 -11.578  29.030  1.00  1.00           N  
ATOM    374  CA  GLY A 590      20.100 -12.268  29.961  1.00  1.00           C  
ATOM    375  C   GLY A 590      21.504 -11.727  29.807  1.00  1.00           C  
ATOM    376  O   GLY A 590      21.684 -10.534  29.601  1.00  1.00           O  
ATOM    377  HN  GLY A 590      19.541 -11.440  28.097  1.00  1.00           H  
ATOM    378  HA1 GLY A 590      20.061 -13.329  29.715  1.00  1.00           H  
ATOM    379  HA2 GLY A 590      19.760 -12.117  30.985  1.00  1.00           H  
ATOM    380  N   LYS A 591      22.495 -12.608  29.885  1.00  1.00           N  
ATOM    381  CA  LYS A 591      23.908 -12.200  29.876  1.00  1.00           C  
ATOM    382  C   LYS A 591      24.457 -11.763  28.504  1.00  1.00           C  
ATOM    383  O   LYS A 591      23.877 -12.045  27.456  1.00  1.00           O  
ATOM    384  CB  LYS A 591      24.801 -13.308  30.470  1.00  1.00           C  
ATOM    385  CG  LYS A 591      24.870 -14.626  29.695  1.00  1.00           C  
ATOM    386  CD  LYS A 591      26.072 -15.448  30.155  1.00  1.00           C  
ATOM    387  CE  LYS A 591      25.950 -16.928  29.812  1.00  1.00           C  
ATOM    388  NZ  LYS A 591      26.151 -17.177  28.359  1.00  1.00           N1+
ATOM    389  HN  LYS A 591      22.280 -13.579  29.837  1.00  1.00           H  
ATOM    390  HA  LYS A 591      23.967 -11.329  30.534  1.00  1.00           H  
ATOM    391  HB1 LYS A 591      24.488 -13.508  31.495  1.00  1.00           H  
ATOM    392  HB2 LYS A 591      25.814 -12.908  30.560  1.00  1.00           H  
ATOM    393  HG1 LYS A 591      24.949 -14.436  28.624  1.00  1.00           H  
ATOM    394  HG2 LYS A 591      23.937 -15.172  29.837  1.00  1.00           H  
ATOM    395  HD1 LYS A 591      26.151 -15.367  31.241  1.00  1.00           H  
ATOM    396  HD2 LYS A 591      26.998 -15.017  29.767  1.00  1.00           H  
ATOM    397  HE1 LYS A 591      24.975 -17.323  30.106  1.00  1.00           H  
ATOM    398  HE2 LYS A 591      26.717 -17.481  30.360  1.00  1.00           H  
ATOM    399  HZ1 LYS A 591      26.883 -16.578  27.914  1.00  1.00           H  
ATOM    400  HZ2 LYS A 591      25.267 -16.847  27.916  1.00  1.00           H  
ATOM    401  HZ3 LYS A 591      26.256 -18.173  28.096  1.00  1.00           H  
ATOM    402  N   ILE A 592      25.592 -11.076  28.545  1.00  1.00           N  
ATOM    403  CA  ILE A 592      26.284 -10.630  27.349  1.00  1.00           C  
ATOM    404  C   ILE A 592      27.009 -11.813  26.688  1.00  1.00           C  
ATOM    405  O   ILE A 592      27.720 -12.570  27.353  1.00  1.00           O  
ATOM    406  CB  ILE A 592      27.257  -9.456  27.655  1.00  1.00           C  
ATOM    407  CG1 ILE A 592      27.684  -8.752  26.360  1.00  1.00           C  
ATOM    408  CG2 ILE A 592      28.490  -9.908  28.441  1.00  1.00           C  
ATOM    409  CD1 ILE A 592      28.477  -7.480  26.581  1.00  1.00           C  
ATOM    410  HN  ILE A 592      26.042 -10.890  29.415  1.00  1.00           H  
ATOM    411  HA  ILE A 592      25.508 -10.270  26.672  1.00  1.00           H  
ATOM    412  HB  ILE A 592      26.712  -8.732  28.262  1.00  1.00           H  
ATOM    413 1HG1 ILE A 592      26.801  -8.513  25.767  1.00  1.00           H  
ATOM    414 2HG1 ILE A 592      28.277  -9.430  25.746  1.00  1.00           H  
ATOM    415 1HG2 ILE A 592      29.170 -10.509  27.836  1.00  1.00           H  
ATOM    416 2HG2 ILE A 592      28.215 -10.505  29.310  1.00  1.00           H  
ATOM    417 3HG2 ILE A 592      29.056  -9.056  28.816  1.00  1.00           H  
ATOM    418 1HD1 ILE A 592      29.431  -7.673  27.071  1.00  1.00           H  
ATOM    419 2HD1 ILE A 592      27.919  -6.763  27.184  1.00  1.00           H  
ATOM    420 3HD1 ILE A 592      28.689  -7.006  25.624  1.00  1.00           H  
ATOM    421  N   LEU A 593      26.786 -11.980  25.384  1.00  1.00           N  
ATOM    422  CA  LEU A 593      27.491 -12.969  24.567  1.00  1.00           C  
ATOM    423  C   LEU A 593      28.740 -12.379  23.949  1.00  1.00           C  
ATOM    424  O   LEU A 593      29.749 -13.060  23.839  1.00  1.00           O  
ATOM    425  CB  LEU A 593      26.579 -13.508  23.472  1.00  1.00           C  
ATOM    426  CG  LEU A 593      25.332 -14.247  23.969  1.00  1.00           C  
ATOM    427  CD1 LEU A 593      24.307 -14.442  22.855  1.00  1.00           C  
ATOM    428  CD2 LEU A 593      25.735 -15.582  24.582  1.00  1.00           C  
ATOM    429  HN  LEU A 593      26.276 -11.242  24.977  1.00  1.00           H  
ATOM    430  HA  LEU A 593      27.815 -13.777  25.220  1.00  1.00           H  
ATOM    431  HB1 LEU A 593      27.146 -14.178  22.823  1.00  1.00           H  
ATOM    432  HB2 LEU A 593      26.269 -12.681  22.834  1.00  1.00           H  
ATOM    433  HG  LEU A 593      24.862 -13.648  24.748  1.00  1.00           H  
ATOM    434 1HD1 LEU A 593      24.745 -14.977  22.011  1.00  1.00           H  
ATOM    435 2HD1 LEU A 593      23.929 -13.489  22.492  1.00  1.00           H  
ATOM    436 3HD1 LEU A 593      23.447 -15.016  23.198  1.00  1.00           H  
ATOM    437 1HD2 LEU A 593      26.487 -15.443  25.358  1.00  1.00           H  
ATOM    438 2HD2 LEU A 593      26.158 -16.246  23.828  1.00  1.00           H  
ATOM    439 3HD2 LEU A 593      24.896 -16.077  25.060  1.00  1.00           H  
ATOM    440  N   GLY A 594      28.669 -11.117  23.535  1.00  1.00           N  
ATOM    441  CA  GLY A 594      29.831 -10.401  23.008  1.00  1.00           C  
ATOM    442  C   GLY A 594      29.407  -9.107  22.360  1.00  1.00           C  
ATOM    443  O   GLY A 594      28.243  -8.708  22.469  1.00  1.00           O  
ATOM    444  HN  GLY A 594      27.818 -10.605  23.621  1.00  1.00           H  
ATOM    445  HA1 GLY A 594      30.315 -11.044  22.271  1.00  1.00           H  
ATOM    446  HA2 GLY A 594      30.514 -10.219  23.837  1.00  1.00           H  
ATOM    447  N   GLU A 595      30.346  -8.454  21.682  1.00  1.00           N  
ATOM    448  CA  GLU A 595      30.064  -7.209  20.956  1.00  1.00           C  
ATOM    449  C   GLU A 595      29.874  -7.471  19.460  1.00  1.00           C  
ATOM    450  O   GLU A 595      30.570  -8.304  18.877  1.00  1.00           O  
ATOM    451  CB  GLU A 595      31.197  -6.191  21.172  1.00  1.00           C  
ATOM    452  CG  GLU A 595      31.339  -5.701  22.612  1.00  1.00           C  
ATOM    453  CD  GLU A 595      30.095  -4.981  23.140  1.00  1.00           C  
ATOM    454  OE1 GLU A 595      29.470  -4.197  22.386  1.00  1.00           O  
ATOM    455  OE2 GLU A 595      29.740  -5.198  24.322  1.00  1.00           O1-
ATOM    456  HN  GLU A 595      31.227  -8.896  21.535  1.00  1.00           H  
ATOM    457  HA  GLU A 595      29.131  -6.788  21.333  1.00  1.00           H  
ATOM    458  HB1 GLU A 595      31.020  -5.324  20.530  1.00  1.00           H  
ATOM    459  HB2 GLU A 595      32.140  -6.619  20.829  1.00  1.00           H  
ATOM    460  HG1 GLU A 595      32.170  -4.998  22.677  1.00  1.00           H  
ATOM    461  HG2 GLU A 595      31.578  -6.533  23.274  1.00  1.00           H  
ATOM    462  N   GLY A 596      28.920  -6.757  18.861  1.00  1.00           N  
ATOM    463  CA  GLY A 596      28.668  -6.784  17.419  1.00  1.00           C  
ATOM    464  C   GLY A 596      28.874  -5.413  16.801  1.00  1.00           C  
ATOM    465  O   GLY A 596      29.399  -4.509  17.451  1.00  1.00           O  
ATOM    466  HN  GLY A 596      28.531  -5.973  19.335  1.00  1.00           H  
ATOM    467  HA1 GLY A 596      27.634  -7.097  17.280  1.00  1.00           H  
ATOM    468  HA2 GLY A 596      29.325  -7.508  16.934  1.00  1.00           H  
ATOM    469  N   GLU A 597      28.444  -5.267  15.545  1.00  0.00           N  
ATOM    470  CA  GLU A 597      28.618  -4.031  14.776  1.00  0.00           C  
ATOM    471  C   GLU A 597      28.118  -2.808  15.537  1.00  0.00           C  
ATOM    472  O   GLU A 597      28.850  -1.829  15.680  1.00  0.00           O  
ATOM    473  CB  GLU A 597      27.900  -4.139  13.401  1.00  0.00           C  
ATOM    474  CG  GLU A 597      28.302  -2.992  12.454  1.00  0.00           C  
ATOM    475  CD  GLU A 597      28.065  -3.325  10.969  1.00  0.00           C  
ATOM    476  OE1 GLU A 597      27.576  -2.462  10.243  1.00  0.00           O  
ATOM    477  OE2 GLU A 597      28.389  -4.436  10.550  1.00  0.00           O1-
ATOM    478  HN  GLU A 597      28.118  -6.062  15.038  1.00  0.00           H  
ATOM    479  HA  GLU A 597      29.694  -3.928  14.625  1.00  0.00           H  
ATOM    480  HB1 GLU A 597      28.222  -5.086  12.967  1.00  0.00           H  
ATOM    481  HB2 GLU A 597      26.825  -4.238  13.508  1.00  0.00           H  
ATOM    482  HG1 GLU A 597      27.772  -2.076  12.720  1.00  0.00           H  
ATOM    483  HG2 GLU A 597      29.366  -2.776  12.563  1.00  0.00           H  
ATOM    484  N   PHE A 598      26.893  -2.891  16.056  1.00  1.00           N  
ATOM    485  CA  PHE A 598      26.203  -1.736  16.654  1.00  1.00           C  
ATOM    486  C   PHE A 598      26.131  -1.759  18.194  1.00  1.00           C  
ATOM    487  O   PHE A 598      25.520  -0.875  18.793  1.00  1.00           O  
ATOM    488  CB  PHE A 598      24.791  -1.615  16.050  1.00  1.00           C  
ATOM    489  CG  PHE A 598      24.777  -1.500  14.539  1.00  1.00           C  
ATOM    490  CD1 PHE A 598      24.854  -2.640  13.734  1.00  1.00           C  
ATOM    491  CD2 PHE A 598      24.684  -0.262  13.918  1.00  1.00           C  
ATOM    492  CE1 PHE A 598      24.841  -2.544  12.346  1.00  1.00           C  
ATOM    493  CE2 PHE A 598      24.671  -0.162  12.531  1.00  1.00           C  
ATOM    494  CZ  PHE A 598      24.750  -1.303  11.745  1.00  1.00           C  
ATOM    495  HN  PHE A 598      26.359  -3.653  15.706  1.00  1.00           H  
ATOM    496  HA  PHE A 598      26.761  -0.839  16.375  1.00  1.00           H  
ATOM    497  HB1 PHE A 598      24.313  -0.725  16.447  1.00  1.00           H  
ATOM    498  HB2 PHE A 598      24.170  -2.461  16.341  1.00  1.00           H  
ATOM    499  HD1 PHE A 598      24.466  -3.483  14.302  1.00  1.00           H  
ATOM    500  HD2 PHE A 598      24.634   0.646  14.502  1.00  1.00           H  
ATOM    501  HE1 PHE A 598      25.151  -2.264  11.295  1.00  1.00           H  
ATOM    502  HE2 PHE A 598      24.613   0.814  12.070  1.00  1.00           H  
ATOM    503  HZ  PHE A 598      24.608  -0.791  10.724  1.00  1.00           H  
ATOM    504  N   GLY A 599      26.768  -2.738  18.839  1.00  1.00           N  
ATOM    505  CA  GLY A 599      26.744  -2.837  20.299  1.00  1.00           C  
ATOM    506  C   GLY A 599      26.733  -4.263  20.799  1.00  1.00           C  
ATOM    507  O   GLY A 599      27.035  -5.199  20.059  1.00  1.00           O  
ATOM    508  HN  GLY A 599      27.279  -3.436  18.329  1.00  1.00           H  
ATOM    509  HA1 GLY A 599      25.866  -2.317  20.683  1.00  1.00           H  
ATOM    510  HA2 GLY A 599      27.642  -2.341  20.663  1.00  1.00           H  
ATOM    511  N   SER A 600      26.387  -4.428  22.069  1.00  1.00           N  
ATOM    512  CA  SER A 600      26.441  -5.736  22.725  1.00  1.00           C  
ATOM    513  C   SER A 600      25.418  -6.726  22.156  1.00  1.00           C  
ATOM    514  O   SER A 600      24.337  -6.334  21.710  1.00  1.00           O  
ATOM    515  CB  SER A 600      26.224  -5.584  24.236  1.00  1.00           C  
ATOM    516  OG  SER A 600      27.240  -4.783  24.807  1.00  1.00           O  
ATOM    517  HN  SER A 600      26.375  -3.621  22.650  1.00  1.00           H  
ATOM    518  HA  SER A 600      27.430  -6.147  22.509  1.00  1.00           H  
ATOM    519  HB1 SER A 600      26.242  -6.551  24.738  1.00  1.00           H  
ATOM    520  HB2 SER A 600      25.270  -5.102  24.440  1.00  1.00           H  
ATOM    521  HG  SER A 600      27.984  -4.581  24.220  1.00  1.00           H  
ATOM    522  N   VAL A 601      25.782  -8.004  22.166  1.00  1.00           N  
ATOM    523  CA  VAL A 601      24.865  -9.069  21.791  1.00  1.00           C  
ATOM    524  C   VAL A 601      24.565  -9.838  23.066  1.00  1.00           C  
ATOM    525  O   VAL A 601      25.480 -10.380  23.675  1.00  1.00           O  
ATOM    526  CB  VAL A 601      25.456  -9.993  20.690  1.00  1.00           C  
ATOM    527  CG1 VAL A 601      24.518 -11.162  20.396  1.00  1.00           C  
ATOM    528  CG2 VAL A 601      25.729  -9.181  19.428  1.00  1.00           C  
ATOM    529  HN  VAL A 601      26.604  -8.235  22.657  1.00  1.00           H  
ATOM    530  HA  VAL A 601      23.940  -8.625  21.416  1.00  1.00           H  
ATOM    531  HB  VAL A 601      26.407 -10.407  21.028  1.00  1.00           H  
ATOM    532 1HG1 VAL A 601      23.533 -10.813  20.090  1.00  1.00           H  
ATOM    533 2HG1 VAL A 601      24.413 -11.821  21.252  1.00  1.00           H  
ATOM    534 3HG1 VAL A 601      24.908 -11.758  19.573  1.00  1.00           H  
ATOM    535 1HG2 VAL A 601      26.577  -8.506  19.554  1.00  1.00           H  
ATOM    536 2HG2 VAL A 601      24.866  -8.575  19.151  1.00  1.00           H  
ATOM    537 3HG2 VAL A 601      25.934  -9.819  18.576  1.00  1.00           H  
ATOM    538  N   MET A 602      23.288  -9.863  23.454  1.00  1.00           N  
ATOM    539  CA  MET A 602      22.823 -10.502  24.690  1.00  1.00           C  
ATOM    540  C   MET A 602      22.170 -11.829  24.366  1.00  1.00           C  
ATOM    541  O   MET A 602      21.534 -11.948  23.329  1.00  1.00           O  
ATOM    542  CB  MET A 602      21.766  -9.624  25.399  1.00  1.00           C  
ATOM    543  CG  MET A 602      22.271  -8.811  26.584  1.00  1.00           C  
ATOM    544  SD  MET A 602      23.645  -7.723  26.178  1.00  1.00           S  
ATOM    545  CE  MET A 602      22.919  -6.746  24.862  1.00  1.00           C  
ATOM    546  HN  MET A 602      22.636  -9.459  22.803  1.00  1.00           H  
ATOM    547  HA  MET A 602      23.682 -10.688  25.336  1.00  1.00           H  
ATOM    548  HB1 MET A 602      20.953 -10.236  25.800  1.00  1.00           H  
ATOM    549  HB2 MET A 602      21.285  -8.972  24.670  1.00  1.00           H  
ATOM    550  HG1 MET A 602      22.579  -9.476  27.393  1.00  1.00           H  
ATOM    551  HG2 MET A 602      21.451  -8.209  26.975  1.00  1.00           H  
ATOM    552  HE1 MET A 602      21.834  -6.727  24.945  1.00  1.00           H  
ATOM    553  HE2 MET A 602      23.201  -7.128  23.883  1.00  1.00           H  
ATOM    554  HE3 MET A 602      23.248  -5.712  24.937  1.00  1.00           H  
ATOM    555  N   GLU A 603      22.277 -12.807  25.262  1.00  1.00           N  
ATOM    556  CA  GLU A 603      21.359 -13.948  25.205  1.00  1.00           C  
ATOM    557  C   GLU A 603      20.023 -13.569  25.862  1.00  1.00           C  
ATOM    558  O   GLU A 603      19.942 -12.596  26.598  1.00  1.00           O  
ATOM    559  CB  GLU A 603      21.976 -15.220  25.792  1.00  1.00           C  
ATOM    560  CG  GLU A 603      21.904 -15.411  27.293  1.00  1.00           C  
ATOM    561  CD  GLU A 603      22.358 -16.801  27.679  1.00  1.00           C  
ATOM    562  OE1 GLU A 603      23.581 -17.043  27.738  1.00  1.00           O  
ATOM    563  OE2 GLU A 603      21.487 -17.657  27.909  1.00  1.00           O1-
ATOM    564  HN  GLU A 603      22.795 -12.655  26.102  1.00  1.00           H  
ATOM    565  HA  GLU A 603      21.168 -14.144  24.149  1.00  1.00           H  
ATOM    566  HB1 GLU A 603      23.009 -15.279  25.465  1.00  1.00           H  
ATOM    567  HB2 GLU A 603      21.463 -16.061  25.321  1.00  1.00           H  
ATOM    568  HG1 GLU A 603      20.888 -15.266  27.663  1.00  1.00           H  
ATOM    569  HG2 GLU A 603      22.527 -14.669  27.795  1.00  1.00           H  
ATOM    570  N   GLY A 604      18.982 -14.332  25.570  1.00  1.00           N  
ATOM    571  CA  GLY A 604      17.645 -13.981  26.011  1.00  1.00           C  
ATOM    572  C   GLY A 604      16.688 -15.140  25.889  1.00  1.00           C  
ATOM    573  O   GLY A 604      17.057 -16.217  25.416  1.00  1.00           O  
ATOM    574  HN  GLY A 604      19.100 -15.110  24.951  1.00  1.00           H  
ATOM    575  HA1 GLY A 604      17.311 -13.138  25.405  1.00  1.00           H  
ATOM    576  HA2 GLY A 604      17.701 -13.668  27.055  1.00  1.00           H  
ATOM    577  N   ASN A 605      15.462 -14.915  26.351  1.00  1.00           N  
ATOM    578  CA  ASN A 605      14.377 -15.867  26.200  1.00  1.00           C  
ATOM    579  C   ASN A 605      13.191 -15.110  25.621  1.00  1.00           C  
ATOM    580  O   ASN A 605      12.932 -13.973  26.007  1.00  1.00           O  
ATOM    581  CB  ASN A 605      14.031 -16.532  27.548  1.00  1.00           C  
ATOM    582  CG  ASN A 605      13.196 -17.808  27.385  1.00  1.00           C  
ATOM    583  ND2 ASN A 605      13.849 -18.960  27.493  1.00  1.00           N  
ATOM    584  OD1 ASN A 605      11.983 -17.754  27.165  1.00  1.00           O  
ATOM    585  HN  ASN A 605      15.222 -14.012  26.718  1.00  1.00           H  
ATOM    586  HA  ASN A 605      14.691 -16.624  25.480  1.00  1.00           H  
ATOM    587  HB1 ASN A 605      13.488 -15.843  28.197  1.00  1.00           H  
ATOM    588  HB2 ASN A 605      14.951 -16.790  28.072  1.00  1.00           H  
ATOM    589 1HD2 ASN A 605      13.278 -19.778  27.477  1.00  1.00           H  
ATOM    590 2HD2 ASN A 605      14.837 -19.033  27.596  1.00  1.00           H  
ATOM    591  N   LEU A 606      12.495 -15.738  24.681  1.00  1.00           N  
ATOM    592  CA  LEU A 606      11.390 -15.113  23.980  1.00  1.00           C  
ATOM    593  C   LEU A 606      10.191 -16.031  24.067  1.00  1.00           C  
ATOM    594  O   LEU A 606      10.221 -17.146  23.531  1.00  1.00           O  
ATOM    595  CB  LEU A 606      11.750 -14.861  22.506  1.00  1.00           C  
ATOM    596  CG  LEU A 606      10.607 -14.404  21.581  1.00  1.00           C  
ATOM    597  CD1 LEU A 606      10.232 -12.950  21.836  1.00  1.00           C  
ATOM    598  CD2 LEU A 606      10.940 -14.639  20.111  1.00  1.00           C  
ATOM    599  HN  LEU A 606      12.695 -16.674  24.389  1.00  1.00           H  
ATOM    600  HA  LEU A 606      11.136 -14.167  24.463  1.00  1.00           H  
ATOM    601  HB1 LEU A 606      12.137 -15.799  22.102  1.00  1.00           H  
ATOM    602  HB2 LEU A 606      12.572 -14.150  22.442  1.00  1.00           H  
ATOM    603  HG  LEU A 606       9.722 -15.011  21.776  1.00  1.00           H  
ATOM    604 1HD1 LEU A 606      10.976 -12.252  21.456  1.00  1.00           H  
ATOM    605 2HD1 LEU A 606      10.085 -12.753  22.897  1.00  1.00           H  
ATOM    606 3HD1 LEU A 606       9.277 -12.749  21.352  1.00  1.00           H  
ATOM    607 1HD2 LEU A 606      11.147 -15.693  19.919  1.00  1.00           H  
ATOM    608 2HD2 LEU A 606      11.811 -14.068  19.791  1.00  1.00           H  
ATOM    609 3HD2 LEU A 606      10.106 -14.358  19.464  1.00  1.00           H  
ATOM    610  N   LYS A 607       9.132 -15.555  24.715  1.00  0.00           N  
ATOM    611  CA  LYS A 607       7.884 -16.302  24.772  1.00  0.00           C  
ATOM    612  C   LYS A 607       7.172 -16.166  23.418  1.00  0.00           C  
ATOM    613  O   LYS A 607       6.954 -15.055  22.931  1.00  0.00           O  
ATOM    614  CB  LYS A 607       7.028 -15.829  25.913  1.00  0.00           C  
ATOM    615  CG  LYS A 607       5.773 -16.703  26.073  1.00  0.00           C  
ATOM    616  CD  LYS A 607       4.912 -16.313  27.276  1.00  0.00           C  
ATOM    617  CE  LYS A 607       3.682 -17.219  27.403  1.00  0.00           C  
ATOM    618  NZ  LYS A 607       2.846 -16.875  28.549  1.00  0.00           N1+
ATOM    619  HN  LYS A 607       9.112 -14.629  25.089  1.00  0.00           H  
ATOM    620  HA  LYS A 607       8.142 -17.352  24.923  1.00  0.00           H  
ATOM    621  HB1 LYS A 607       7.610 -15.865  26.834  1.00  0.00           H  
ATOM    622  HB2 LYS A 607       6.745 -14.785  25.768  1.00  0.00           H  
ATOM    623  HG1 LYS A 607       5.163 -16.645  25.171  1.00  0.00           H  
ATOM    624  HG2 LYS A 607       6.073 -17.748  26.171  1.00  0.00           H  
ATOM    625  HD1 LYS A 607       5.509 -16.373  28.187  1.00  0.00           H  
ATOM    626  HD2 LYS A 607       4.597 -15.273  27.176  1.00  0.00           H  
ATOM    627  HE1 LYS A 607       3.062 -17.152  26.508  1.00  0.00           H  
ATOM    628  HE2 LYS A 607       3.983 -18.262  27.514  1.00  0.00           H  
ATOM    629  HZ1 LYS A 607       2.029 -17.517  28.589  1.00  0.00           H  
ATOM    630  HZ2 LYS A 607       3.402 -16.966  29.423  1.00  0.00           H  
ATOM    631  HZ3 LYS A 607       2.512 -15.894  28.452  1.00  0.00           H  
ATOM    632  N   GLN A 608       6.849 -17.314  22.817  1.00  1.00           N  
ATOM    633  CA  GLN A 608       6.353 -17.404  21.436  1.00  1.00           C  
ATOM    634  C   GLN A 608       4.829 -17.314  21.373  1.00  1.00           C  
ATOM    635  O   GLN A 608       4.152 -17.443  22.401  1.00  1.00           O  
ATOM    636  CB  GLN A 608       6.801 -18.732  20.808  1.00  1.00           C  
ATOM    637  CG  GLN A 608       8.310 -18.901  20.671  1.00  1.00           C  
ATOM    638  CD  GLN A 608       8.820 -18.508  19.296  1.00  1.00           C  
ATOM    639  NE2 GLN A 608       8.656 -19.406  18.328  1.00  1.00           N  
ATOM    640  OE1 GLN A 608       9.344 -17.409  19.102  1.00  1.00           O  
ATOM    641  HN  GLN A 608       6.922 -18.167  23.324  1.00  1.00           H  
ATOM    642  HA  GLN A 608       6.772 -16.566  20.876  1.00  1.00           H  
ATOM    643  HB1 GLN A 608       6.307 -18.900  19.848  1.00  1.00           H  
ATOM    644  HB2 GLN A 608       6.426 -19.522  21.457  1.00  1.00           H  
ATOM    645  HG1 GLN A 608       8.585 -19.941  20.844  1.00  1.00           H  
ATOM    646  HG2 GLN A 608       8.845 -18.314  21.417  1.00  1.00           H  
ATOM    647 1HE2 GLN A 608       8.285 -20.322  18.460  1.00  1.00           H  
ATOM    648 2HE2 GLN A 608       8.880 -19.120  17.398  1.00  1.00           H  
ATOM    649  N   GLU A 609       4.305 -17.126  20.156  1.00  0.00           N  
ATOM    650  CA  GLU A 609       2.859 -16.951  19.913  1.00  0.00           C  
ATOM    651  C   GLU A 609       2.021 -18.155  20.372  1.00  0.00           C  
ATOM    652  O   GLU A 609       0.986 -17.980  21.020  1.00  0.00           O  
ATOM    653  CB  GLU A 609       2.592 -16.646  18.413  1.00  0.00           C  
ATOM    654  CG  GLU A 609       3.316 -15.380  17.931  1.00  0.00           C  
ATOM    655  CD  GLU A 609       3.002 -15.114  16.450  1.00  0.00           C  
ATOM    656  OE1 GLU A 609       2.031 -14.413  16.169  1.00  0.00           O  
ATOM    657  OE2 GLU A 609       3.733 -15.612  15.594  1.00  0.00           O1-
ATOM    658  HN  GLU A 609       4.911 -16.918  19.389  1.00  0.00           H  
ATOM    659  HA  GLU A 609       2.546 -16.102  20.523  1.00  0.00           H  
ATOM    660  HB1 GLU A 609       2.903 -17.498  17.807  1.00  0.00           H  
ATOM    661  HB2 GLU A 609       1.518 -16.529  18.254  1.00  0.00           H  
ATOM    662  HG1 GLU A 609       3.009 -14.517  18.524  1.00  0.00           H  
ATOM    663  HG2 GLU A 609       4.396 -15.476  18.049  1.00  0.00           H  
ATOM    664  N   ASP A 610       2.479 -19.365  20.048  1.00  1.00           N  
ATOM    665  CA  ASP A 610       1.811 -20.597  20.514  1.00  1.00           C  
ATOM    666  C   ASP A 610       1.934 -20.871  22.030  1.00  1.00           C  
ATOM    667  O   ASP A 610       1.207 -21.712  22.549  1.00  1.00           O  
ATOM    668  CB  ASP A 610       2.240 -21.837  19.691  1.00  1.00           C  
ATOM    669  CG  ASP A 610       3.757 -22.076  19.679  1.00  1.00           C  
ATOM    670  OD1 ASP A 610       4.457 -21.730  20.655  1.00  1.00           O  
ATOM    671  OD2 ASP A 610       4.250 -22.629  18.672  1.00  1.00           O1-
ATOM    672  HN  ASP A 610       3.308 -19.423  19.496  1.00  1.00           H  
ATOM    673  HA  ASP A 610       0.749 -20.437  20.325  1.00  1.00           H  
ATOM    674  HB1 ASP A 610       1.907 -21.712  18.659  1.00  1.00           H  
ATOM    675  HB2 ASP A 610       1.749 -22.738  20.063  1.00  1.00           H  
ATOM    676  N   GLY A 611       2.849 -20.181  22.721  1.00  1.00           N  
ATOM    677  CA  GLY A 611       2.988 -20.263  24.186  1.00  1.00           C  
ATOM    678  C   GLY A 611       4.310 -20.828  24.691  1.00  1.00           C  
ATOM    679  O   GLY A 611       4.595 -20.744  25.889  1.00  1.00           O  
ATOM    680  HN  GLY A 611       3.352 -19.484  22.210  1.00  1.00           H  
ATOM    681  HA1 GLY A 611       2.166 -20.851  24.595  1.00  1.00           H  
ATOM    682  HA2 GLY A 611       2.880 -19.242  24.549  1.00  1.00           H  
ATOM    683  N   THR A 612       5.114 -21.398  23.786  1.00  1.00           N  
ATOM    684  CA  THR A 612       6.423 -21.983  24.121  1.00  1.00           C  
ATOM    685  C   THR A 612       7.490 -20.912  24.427  1.00  1.00           C  
ATOM    686  O   THR A 612       7.251 -19.709  24.259  1.00  1.00           O  
ATOM    687  CB  THR A 612       6.941 -22.884  22.968  1.00  1.00           C  
ATOM    688  CG2 THR A 612       6.006 -24.045  22.718  1.00  1.00           C  
ATOM    689  OG1 THR A 612       7.046 -22.123  21.761  1.00  1.00           O  
ATOM    690  HN  THR A 612       4.844 -21.340  22.821  1.00  1.00           H  
ATOM    691  HA  THR A 612       6.272 -22.579  25.022  1.00  1.00           H  
ATOM    692  HB  THR A 612       7.933 -23.282  23.183  1.00  1.00           H  
ATOM    693  HG1 THR A 612       6.183 -22.023  21.339  1.00  1.00           H  
ATOM    694 1HG2 THR A 612       4.968 -23.744  22.552  1.00  1.00           H  
ATOM    695 2HG2 THR A 612       5.999 -24.723  23.571  1.00  1.00           H  
ATOM    696 3HG2 THR A 612       6.318 -24.622  21.846  1.00  1.00           H  
ATOM    697  N   SER A 613       8.659 -21.364  24.883  1.00  1.00           N  
ATOM    698  CA  SER A 613       9.830 -20.498  25.078  1.00  1.00           C  
ATOM    699  C   SER A 613      10.952 -20.855  24.091  1.00  1.00           C  
ATOM    700  O   SER A 613      11.055 -21.996  23.620  1.00  1.00           O  
ATOM    701  CB  SER A 613      10.345 -20.587  26.521  1.00  1.00           C  
ATOM    702  OG  SER A 613       9.695 -19.651  27.357  1.00  1.00           O  
ATOM    703  HN  SER A 613       8.776 -22.349  24.945  1.00  1.00           H  
ATOM    704  HA  SER A 613       9.533 -19.472  24.846  1.00  1.00           H  
ATOM    705  HB1 SER A 613      11.434 -20.456  26.576  1.00  1.00           H  
ATOM    706  HB2 SER A 613      10.152 -21.582  26.922  1.00  1.00           H  
ATOM    707  HG  SER A 613      10.059 -18.774  27.233  1.00  1.00           H  
ATOM    708  N   LEU A 614      11.795 -19.866  23.802  1.00  1.00           N  
ATOM    709  CA  LEU A 614      12.893 -20.014  22.852  1.00  1.00           C  
ATOM    710  C   LEU A 614      14.107 -19.257  23.365  1.00  1.00           C  
ATOM    711  O   LEU A 614      14.001 -18.089  23.696  1.00  1.00           O  
ATOM    712  CB  LEU A 614      12.458 -19.478  21.483  1.00  1.00           C  
ATOM    713  CG  LEU A 614      13.212 -19.908  20.220  1.00  1.00           C  
ATOM    714  CD1 LEU A 614      13.177 -21.417  20.011  1.00  1.00           C  
ATOM    715  CD2 LEU A 614      12.597 -19.214  19.014  1.00  1.00           C  
ATOM    716  HN  LEU A 614      11.508 -18.936  24.034  1.00  1.00           H  
ATOM    717  HA  LEU A 614      13.134 -21.074  22.788  1.00  1.00           H  
ATOM    718  HB1 LEU A 614      12.411 -18.388  21.523  1.00  1.00           H  
ATOM    719  HB2 LEU A 614      11.418 -19.774  21.334  1.00  1.00           H  
ATOM    720  HG  LEU A 614      14.249 -19.582  20.306  1.00  1.00           H  
ATOM    721 1HD1 LEU A 614      12.151 -21.793  20.020  1.00  1.00           H  
ATOM    722 2HD1 LEU A 614      13.734 -21.940  20.788  1.00  1.00           H  
ATOM    723 3HD1 LEU A 614      13.626 -21.690  19.056  1.00  1.00           H  
ATOM    724 1HD2 LEU A 614      12.583 -18.129  19.133  1.00  1.00           H  
ATOM    725 2HD2 LEU A 614      11.565 -19.528  18.852  1.00  1.00           H  
ATOM    726 3HD2 LEU A 614      13.150 -19.429  18.100  1.00  1.00           H  
ATOM    727  N   LYS A 615      15.251 -19.933  23.447  1.00  1.00           N  
ATOM    728  CA  LYS A 615      16.524 -19.275  23.751  1.00  1.00           C  
ATOM    729  C   LYS A 615      17.003 -18.533  22.502  1.00  1.00           C  
ATOM    730  O   LYS A 615      17.042 -19.122  21.421  1.00  1.00           O  
ATOM    731  CB  LYS A 615      17.573 -20.294  24.166  1.00  1.00           C  
ATOM    732  CG  LYS A 615      18.810 -19.675  24.791  1.00  1.00           C  
ATOM    733  CD  LYS A 615      19.739 -20.754  25.316  1.00  1.00           C  
ATOM    734  CE  LYS A 615      20.885 -20.145  26.099  1.00  1.00           C  
ATOM    735  NZ  LYS A 615      21.933 -21.145  26.427  1.00  1.00           N1+
ATOM    736  HN  LYS A 615      15.209 -20.837  23.026  1.00  1.00           H  
ATOM    737  HA  LYS A 615      16.329 -18.562  24.554  1.00  1.00           H  
ATOM    738  HB1 LYS A 615      17.854 -20.917  23.314  1.00  1.00           H  
ATOM    739  HB2 LYS A 615      17.119 -20.969  24.892  1.00  1.00           H  
ATOM    740  HG1 LYS A 615      18.509 -19.012  25.605  1.00  1.00           H  
ATOM    741  HG2 LYS A 615      19.335 -19.050  24.066  1.00  1.00           H  
ATOM    742  HD1 LYS A 615      20.114 -21.331  24.470  1.00  1.00           H  
ATOM    743  HD2 LYS A 615      19.186 -21.446  25.955  1.00  1.00           H  
ATOM    744  HE1 LYS A 615      20.512 -19.729  27.038  1.00  1.00           H  
ATOM    745  HE2 LYS A 615      21.354 -19.321  25.552  1.00  1.00           H  
ATOM    746  HZ1 LYS A 615      22.428 -21.432  25.566  1.00  1.00           H  
ATOM    747  HZ2 LYS A 615      21.497 -21.940  26.935  1.00  1.00           H  
ATOM    748  HZ3 LYS A 615      22.572 -20.634  27.071  1.00  1.00           H  
ATOM    749  N   VAL A 616      17.350 -17.252  22.661  1.00  1.00           N  
ATOM    750  CA  VAL A 616      17.657 -16.358  21.539  1.00  1.00           C  
ATOM    751  C   VAL A 616      18.923 -15.568  21.796  1.00  1.00           C  
ATOM    752  O   VAL A 616      19.441 -15.552  22.906  1.00  1.00           O  
ATOM    753  CB  VAL A 616      16.498 -15.378  21.221  1.00  1.00           C  
ATOM    754  CG1 VAL A 616      15.279 -16.136  20.710  1.00  1.00           C  
ATOM    755  CG2 VAL A 616      16.129 -14.525  22.429  1.00  1.00           C  
ATOM    756  HN  VAL A 616      17.406 -16.865  23.580  1.00  1.00           H  
ATOM    757  HA  VAL A 616      17.851 -16.972  20.658  1.00  1.00           H  
ATOM    758  HB  VAL A 616      16.813 -14.716  20.413  1.00  1.00           H  
ATOM    759 1HG1 VAL A 616      14.855 -16.782  21.480  1.00  1.00           H  
ATOM    760 2HG1 VAL A 616      15.545 -16.778  19.871  1.00  1.00           H  
ATOM    761 3HG1 VAL A 616      14.490 -15.462  20.372  1.00  1.00           H  
ATOM    762 1HG2 VAL A 616      16.979 -13.952  22.803  1.00  1.00           H  
ATOM    763 2HG2 VAL A 616      15.738 -15.144  23.236  1.00  1.00           H  
ATOM    764 3HG2 VAL A 616      15.344 -13.815  22.164  1.00  1.00           H  
ATOM    765  N   ALA A 617      19.447 -14.978  20.724  1.00  1.00           N  
ATOM    766  CA  ALA A 617      20.495 -13.969  20.796  1.00  1.00           C  
ATOM    767  C   ALA A 617      19.852 -12.661  20.382  1.00  1.00           C  
ATOM    768  O   ALA A 617      19.063 -12.619  19.428  1.00  1.00           O  
ATOM    769  CB  ALA A 617      21.650 -14.308  19.880  1.00  1.00           C  
ATOM    770  HN  ALA A 617      18.901 -14.955  19.893  1.00  1.00           H  
ATOM    771  HA  ALA A 617      20.843 -13.895  21.829  1.00  1.00           H  
ATOM    772  HB1 ALA A 617      21.327 -14.418  18.843  1.00  1.00           H  
ATOM    773  HB2 ALA A 617      22.111 -15.249  20.182  1.00  1.00           H  
ATOM    774  HB3 ALA A 617      22.426 -13.539  19.900  1.00  1.00           H  
ATOM    775  N   VAL A 618      20.182 -11.597  21.103  1.00  1.00           N  
ATOM    776  CA  VAL A 618      19.549 -10.291  20.887  1.00  1.00           C  
ATOM    777  C   VAL A 618      20.603  -9.257  20.566  1.00  1.00           C  
ATOM    778  O   VAL A 618      21.461  -8.941  21.390  1.00  1.00           O  
ATOM    779  CB  VAL A 618      18.702  -9.822  22.082  1.00  1.00           C  
ATOM    780  CG1 VAL A 618      17.889  -8.591  21.695  1.00  1.00           C  
ATOM    781  CG2 VAL A 618      17.772 -10.943  22.525  1.00  1.00           C  
ATOM    782  HN  VAL A 618      20.977 -11.615  21.693  1.00  1.00           H  
ATOM    783  HA  VAL A 618      18.899 -10.375  20.014  1.00  1.00           H  
ATOM    784  HB  VAL A 618      19.352  -9.573  22.921  1.00  1.00           H  
ATOM    785 1HG1 VAL A 618      17.265  -8.782  20.823  1.00  1.00           H  
ATOM    786 2HG1 VAL A 618      18.540  -7.748  21.458  1.00  1.00           H  
ATOM    787 3HG1 VAL A 618      17.239  -8.272  22.507  1.00  1.00           H  
ATOM    788 1HG2 VAL A 618      18.316 -11.812  22.899  1.00  1.00           H  
ATOM    789 2HG2 VAL A 618      17.113 -11.276  21.722  1.00  1.00           H  
ATOM    790 3HG2 VAL A 618      17.141 -10.605  23.343  1.00  1.00           H  
ATOM    791  N   LYS A 619      20.505  -8.741  19.352  1.00  1.00           N  
ATOM    792  CA  LYS A 619      21.429  -7.759  18.824  1.00  1.00           C  
ATOM    793  C   LYS A 619      20.867  -6.397  19.229  1.00  1.00           C  
ATOM    794  O   LYS A 619      19.708  -6.090  18.911  1.00  1.00           O  
ATOM    795  CB  LYS A 619      21.477  -7.921  17.300  1.00  1.00           C  
ATOM    796  CG  LYS A 619      22.606  -7.229  16.558  1.00  1.00           C  
ATOM    797  CD  LYS A 619      22.287  -7.281  15.066  1.00  1.00           C  
ATOM    798  CE  LYS A 619      23.432  -6.857  14.167  1.00  1.00           C  
ATOM    799  NZ  LYS A 619      22.933  -6.793  12.763  1.00  1.00           N1+
ATOM    800  HN  LYS A 619      19.837  -9.173  18.747  1.00  1.00           H  
ATOM    801  HA  LYS A 619      22.412  -7.932  19.272  1.00  1.00           H  
ATOM    802  HB1 LYS A 619      20.528  -7.576  16.908  1.00  1.00           H  
ATOM    803  HB2 LYS A 619      21.531  -8.988  17.061  1.00  1.00           H  
ATOM    804  HG1 LYS A 619      23.557  -7.723  16.770  1.00  1.00           H  
ATOM    805  HG2 LYS A 619      22.717  -6.192  16.878  1.00  1.00           H  
ATOM    806  HD1 LYS A 619      21.420  -6.647  14.864  1.00  1.00           H  
ATOM    807  HD2 LYS A 619      21.986  -8.293  14.785  1.00  1.00           H  
ATOM    808  HE1 LYS A 619      24.295  -7.526  14.182  1.00  1.00           H  
ATOM    809  HE2 LYS A 619      23.805  -5.858  14.412  1.00  1.00           H  
ATOM    810  HZ1 LYS A 619      22.101  -6.208  12.571  1.00  1.00           H  
ATOM    811  HZ2 LYS A 619      22.840  -7.722  12.293  1.00  1.00           H  
ATOM    812  HZ3 LYS A 619      23.661  -6.277  12.178  1.00  1.00           H  
ATOM    813  N   THR A 620      21.674  -5.611  19.944  1.00  1.00           N  
ATOM    814  CA  THR A 620      21.281  -4.274  20.424  1.00  1.00           C  
ATOM    815  C   THR A 620      22.173  -3.165  19.890  1.00  1.00           C  
ATOM    816  O   THR A 620      23.283  -3.416  19.419  1.00  1.00           O  
ATOM    817  CB  THR A 620      21.365  -4.167  21.966  1.00  1.00           C  
ATOM    818  CG2 THR A 620      20.463  -5.191  22.637  1.00  1.00           C  
ATOM    819  OG1 THR A 620      22.729  -4.336  22.393  1.00  1.00           O  
ATOM    820  HN  THR A 620      22.631  -5.883  20.087  1.00  1.00           H  
ATOM    821  HA  THR A 620      20.261  -4.072  20.088  1.00  1.00           H  
ATOM    822  HB  THR A 620      21.051  -3.173  22.289  1.00  1.00           H  
ATOM    823  HG1 THR A 620      23.105  -5.111  21.980  1.00  1.00           H  
ATOM    824 1HG2 THR A 620      20.749  -6.214  22.388  1.00  1.00           H  
ATOM    825 2HG2 THR A 620      19.429  -5.057  22.321  1.00  1.00           H  
ATOM    826 3HG2 THR A 620      20.498  -5.096  23.721  1.00  1.00           H  
ATOM    827  N   MET A 621      21.676  -1.932  20.017  1.00  1.00           N  
ATOM    828  CA  MET A 621      22.432  -0.720  19.692  1.00  1.00           C  
ATOM    829  C   MET A 621      22.996  -0.058  20.952  1.00  1.00           C  
ATOM    830  O   MET A 621      22.323  -0.004  21.982  1.00  1.00           O  
ATOM    831  CB  MET A 621      21.541   0.276  18.962  1.00  1.00           C  
ATOM    832  CG  MET A 621      20.831  -0.303  17.752  1.00  1.00           C  
ATOM    833  SD  MET A 621      20.404   0.946  16.533  1.00  1.00           S  
ATOM    834  CE  MET A 621      22.029   1.406  15.933  1.00  1.00           C  
ATOM    835  HN  MET A 621      20.849  -1.954  20.581  1.00  1.00           H  
ATOM    836  HA  MET A 621      22.810  -1.748  18.453  1.00  1.00           H  
ATOM    837  HB1 MET A 621      22.177   1.210  18.528  1.00  1.00           H  
ATOM    838  HB2 MET A 621      21.472   1.460  18.853  1.00  1.00           H  
ATOM    839  HG1 MET A 621      19.824  -0.748  17.717  1.00  1.00           H  
ATOM    840  HG2 MET A 621      21.400  -1.035  17.170  1.00  1.00           H  
ATOM    841  HE1 MET A 621      22.667   0.530  15.854  1.00  1.00           H  
ATOM    842  HE2 MET A 621      22.505   2.151  16.572  1.00  1.00           H  
ATOM    843  HE3 MET A 621      21.953   1.813  14.927  1.00  1.00           H  
ATOM    844  N   LYS A 622      24.229   0.445  20.853  1.00  1.00           N  
ATOM    845  CA  LYS A 622      24.887   1.199  21.933  1.00  1.00           C  
ATOM    846  C   LYS A 622      23.980   2.264  22.555  1.00  1.00           C  
ATOM    847  O   LYS A 622      23.165   2.883  21.861  1.00  1.00           O  
ATOM    848  CB  LYS A 622      26.148   1.908  21.415  1.00  1.00           C  
ATOM    849  CG  LYS A 622      27.397   1.056  21.283  1.00  1.00           C  
ATOM    850  CD  LYS A 622      28.564   1.927  20.830  1.00  1.00           C  
ATOM    851  CE  LYS A 622      29.869   1.151  20.741  1.00  1.00           C  
ATOM    852  NZ  LYS A 622      29.839   0.092  19.693  1.00  1.00           N1+
ATOM    853  HN  LYS A 622      24.694   0.646  19.983  1.00  1.00           H  
ATOM    854  HA  LYS A 622      25.141   0.472  22.705  1.00  1.00           H  
ATOM    855  HB1 LYS A 622      26.406   2.734  22.083  1.00  1.00           H  
ATOM    856  HB2 LYS A 622      25.921   2.383  20.457  1.00  1.00           H  
ATOM    857  HG1 LYS A 622      27.217   0.259  20.561  1.00  1.00           H  
ATOM    858  HG2 LYS A 622      27.628   0.587  22.239  1.00  1.00           H  
ATOM    859  HD1 LYS A 622      28.688   2.760  21.525  1.00  1.00           H  
ATOM    860  HD2 LYS A 622      28.331   2.386  19.865  1.00  1.00           H  
ATOM    861  HE1 LYS A 622      30.076   0.663  21.693  1.00  1.00           H  
ATOM    862  HE2 LYS A 622      30.696   1.824  20.506  1.00  1.00           H  
ATOM    863  HZ1 LYS A 622      29.826   0.538  18.752  1.00  1.00           H  
ATOM    864  HZ2 LYS A 622      28.961  -0.452  19.747  1.00  1.00           H  
ATOM    865  HZ3 LYS A 622      30.636  -0.560  19.706  1.00  1.00           H  
ATOM    866  N   LEU A 623      24.161   2.482  23.859  1.00  1.00           N  
ATOM    867  CA  LEU A 623      23.402   3.484  24.624  1.00  1.00           C  
ATOM    868  C   LEU A 623      23.600   4.937  24.166  1.00  1.00           C  
ATOM    869  O   LEU A 623      22.717   5.760  24.396  1.00  1.00           O  
ATOM    870  CB  LEU A 623      23.707   3.365  26.129  1.00  1.00           C  
ATOM    871  CG  LEU A 623      22.966   2.218  26.833  1.00  1.00           C  
ATOM    872  CD1 LEU A 623      23.722   1.706  28.056  1.00  1.00           C  
ATOM    873  CD2 LEU A 623      21.547   2.646  27.202  1.00  1.00           C  
ATOM    874  HN  LEU A 623      24.889   1.993  24.331  1.00  1.00           H  
ATOM    875  HA  LEU A 623      22.351   3.257  24.445  1.00  1.00           H  
ATOM    876  HB1 LEU A 623      23.461   4.297  26.641  1.00  1.00           H  
ATOM    877  HB2 LEU A 623      24.786   3.250  26.246  1.00  1.00           H  
ATOM    878  HG  LEU A 623      22.896   1.389  26.128  1.00  1.00           H  
ATOM    879 1HD1 LEU A 623      23.841   2.494  28.801  1.00  1.00           H  
ATOM    880 2HD1 LEU A 623      24.718   1.358  27.782  1.00  1.00           H  
ATOM    881 3HD1 LEU A 623      23.192   0.881  28.531  1.00  1.00           H  
ATOM    882 1HD2 LEU A 623      21.003   2.999  26.326  1.00  1.00           H  
ATOM    883 2HD2 LEU A 623      21.558   3.458  27.931  1.00  1.00           H  
ATOM    884 3HD2 LEU A 623      20.987   1.818  27.635  1.00  1.00           H  
ATOM    885  N   ASP A 624      24.730   5.250  23.522  1.00  1.00           N  
ATOM    886  CA  ASP A 624      24.970   6.599  22.968  1.00  1.00           C  
ATOM    887  C   ASP A 624      23.865   7.010  21.983  1.00  1.00           C  
ATOM    888  O   ASP A 624      23.131   6.152  21.478  1.00  1.00           O  
ATOM    889  CB  ASP A 624      26.348   6.677  22.277  1.00  1.00           C  
ATOM    890  CG  ASP A 624      26.381   5.972  20.910  1.00  1.00           C  
ATOM    891  OD1 ASP A 624      25.777   4.890  20.756  1.00  1.00           O  
ATOM    892  OD2 ASP A 624      27.020   6.507  19.981  1.00  1.00           O1-
ATOM    893  HN  ASP A 624      25.337   4.543  23.171  1.00  1.00           H  
ATOM    894  HA  ASP A 624      24.945   7.272  23.823  1.00  1.00           H  
ATOM    895  HB1 ASP A 624      27.117   6.236  22.910  1.00  1.00           H  
ATOM    896  HB2 ASP A 624      26.628   7.720  22.128  1.00  1.00           H  
ATOM    897  N   ASN A 625      23.746   8.308  21.704  1.00  1.00           N  
ATOM    898  CA  ASN A 625      22.823   8.770  20.651  1.00  1.00           C  
ATOM    899  C   ASN A 625      23.355   8.422  19.243  1.00  1.00           C  
ATOM    900  O   ASN A 625      23.876   9.279  18.514  1.00  1.00           O  
ATOM    901  CB  ASN A 625      22.427  10.261  20.808  1.00  1.00           C  
ATOM    902  CG  ASN A 625      23.601  11.228  20.691  1.00  1.00           C  
ATOM    903  ND2 ASN A 625      23.283  12.512  20.572  1.00  1.00           N  
ATOM    904  OD1 ASN A 625      24.770  10.836  20.714  1.00  1.00           O  
ATOM    905  HN  ASN A 625      24.500   8.899  21.980  1.00  1.00           H  
ATOM    906  HA  ASN A 625      21.908   8.189  20.781  1.00  1.00           H  
ATOM    907  HB1 ASN A 625      21.950  10.421  21.775  1.00  1.00           H  
ATOM    908  HB2 ASN A 625      21.693  10.521  20.044  1.00  1.00           H  
ATOM    909 1HD2 ASN A 625      22.345  12.849  20.553  1.00  1.00           H  
ATOM    910 2HD2 ASN A 625      24.052  13.150  20.547  1.00  1.00           H  
ATOM    911  N   SER A 626      23.223   7.142  18.886  1.00  1.00           N  
ATOM    912  CA  SER A 626      23.605   6.655  17.559  1.00  1.00           C  
ATOM    913  C   SER A 626      22.625   7.247  16.549  1.00  1.00           C  
ATOM    914  O   SER A 626      21.413   7.264  16.785  1.00  1.00           O  
ATOM    915  CB  SER A 626      23.630   5.115  17.501  1.00  1.00           C  
ATOM    916  OG  SER A 626      22.601   4.524  18.278  1.00  1.00           O  
ATOM    917  HN  SER A 626      22.972   6.409  19.528  1.00  1.00           H  
ATOM    918  HA  SER A 626      24.609   7.028  17.346  1.00  1.00           H  
ATOM    919  HB1 SER A 626      24.584   4.773  17.910  1.00  1.00           H  
ATOM    920  HB2 SER A 626      23.612   4.744  16.472  1.00  1.00           H  
ATOM    921  HG  SER A 626      21.782   4.891  17.976  1.00  1.00           H  
ATOM    922  N   SER A 627      23.163   7.754  15.443  1.00  1.00           N  
ATOM    923  CA  SER A 627      22.403   8.588  14.511  1.00  1.00           C  
ATOM    924  C   SER A 627      21.190   7.886  13.902  1.00  1.00           C  
ATOM    925  O   SER A 627      20.995   6.678  14.055  1.00  1.00           O  
ATOM    926  CB  SER A 627      23.324   9.112  13.395  1.00  1.00           C  
ATOM    927  OG  SER A 627      23.939   8.055  12.676  1.00  1.00           O  
ATOM    928  HN  SER A 627      24.112   7.443  15.304  1.00  1.00           H  
ATOM    929  HA  SER A 627      22.039   9.426  15.109  1.00  1.00           H  
ATOM    930  HB1 SER A 627      24.092   9.776  13.817  1.00  1.00           H  
ATOM    931  HB2 SER A 627      22.779   9.725  12.678  1.00  1.00           H  
ATOM    932  HG  SER A 627      24.526   7.559  13.268  1.00  1.00           H  
ATOM    933  N   GLN A 628      20.366   8.671  13.221  1.00  1.00           N  
ATOM    934  CA  GLN A 628      19.256   8.142  12.440  1.00  1.00           C  
ATOM    935  C   GLN A 628      19.765   7.227  11.313  1.00  1.00           C  
ATOM    936  O   GLN A 628      19.058   6.315  10.905  1.00  1.00           O  
ATOM    937  CB  GLN A 628      18.420   9.304  11.878  1.00  1.00           C  
ATOM    938  CG  GLN A 628      17.173   8.910  11.103  1.00  1.00           C  
ATOM    939  CD  GLN A 628      16.181   8.115  11.934  1.00  1.00           C  
ATOM    940  NE2 GLN A 628      15.603   8.758  12.942  1.00  1.00           N  
ATOM    941  OE1 GLN A 628      15.941   6.933  11.675  1.00  1.00           O  
ATOM    942  HN  GLN A 628      20.542   9.646  13.205  1.00  1.00           H  
ATOM    943  HA  GLN A 628      18.657   7.533  13.117  1.00  1.00           H  
ATOM    944  HB1 GLN A 628      19.056   9.905  11.228  1.00  1.00           H  
ATOM    945  HB2 GLN A 628      18.138   9.957  12.704  1.00  1.00           H  
ATOM    946  HG1 GLN A 628      17.457   8.292  10.253  1.00  1.00           H  
ATOM    947  HG2 GLN A 628      16.665   9.782  10.695  1.00  1.00           H  
ATOM    948 1HE2 GLN A 628      15.750   9.724  13.148  1.00  1.00           H  
ATOM    949 2HE2 GLN A 628      15.070   8.092  13.472  1.00  1.00           H  
ATOM    950  N   ARG A 629      20.982   7.478  10.821  1.00  1.00           N  
ATOM    951  CA  ARG A 629      21.630   6.616   9.827  1.00  1.00           C  
ATOM    952  C   ARG A 629      22.041   5.248  10.389  1.00  1.00           C  
ATOM    953  O   ARG A 629      21.850   4.229   9.725  1.00  1.00           O  
ATOM    954  CB  ARG A 629      22.864   7.310   9.242  1.00  1.00           C  
ATOM    955  CG  ARG A 629      23.521   6.561   8.076  1.00  1.00           C  
ATOM    956  CD  ARG A 629      24.752   7.279   7.539  1.00  1.00           C  
ATOM    957  NE  ARG A 629      24.523   8.719   7.449  1.00  1.00           N  
ATOM    958  CZ  ARG A 629      23.772   9.331   6.531  1.00  1.00           C  
ATOM    959  NH1 ARG A 629      23.172   8.649   5.549  1.00  1.00           N1+
ATOM    960  NH2 ARG A 629      23.634  10.654   6.587  1.00  1.00           N  
ATOM    961  HN  ARG A 629      21.587   8.100  11.306  1.00  1.00           H  
ATOM    962  HA  ARG A 629      20.892   6.441   9.044  1.00  1.00           H  
ATOM    963  HB1 ARG A 629      23.603   7.444  10.035  1.00  1.00           H  
ATOM    964  HB2 ARG A 629      22.555   8.306   8.940  1.00  1.00           H  
ATOM    965  HG1 ARG A 629      22.788   6.401   7.286  1.00  1.00           H  
ATOM    966  HG2 ARG A 629      23.824   5.561   8.395  1.00  1.00           H  
ATOM    967  HD1 ARG A 629      25.074   6.889   6.573  1.00  1.00           H  
ATOM    968  HD2 ARG A 629      25.586   7.148   8.233  1.00  1.00           H  
ATOM    969  HE  ARG A 629      24.991   9.146   8.230  1.00  1.00           H  
ATOM    970 1HH1 ARG A 629      23.234   7.641   5.611  1.00  1.00           H  
ATOM    971 2HH1 ARG A 629      22.686   9.063   4.784  1.00  1.00           H  
ATOM    972 1HH2 ARG A 629      24.105  11.151   7.319  1.00  1.00           H  
ATOM    973 2HH2 ARG A 629      23.086  11.169   5.936  1.00  1.00           H  
ATOM    974  N   GLU A 630      22.638   5.237  11.581  1.00  1.00           N  
ATOM    975  CA  GLU A 630      22.998   3.986  12.257  1.00  1.00           C  
ATOM    976  C   GLU A 630      21.757   3.146  12.529  1.00  1.00           C  
ATOM    977  O   GLU A 630      21.754   1.942  12.264  1.00  1.00           O  
ATOM    978  CB  GLU A 630      23.738   4.253  13.567  1.00  1.00           C  
ATOM    979  CG  GLU A 630      25.140   4.797  13.366  1.00  1.00           C  
ATOM    980  CD  GLU A 630      25.788   5.246  14.662  1.00  1.00           C  
ATOM    981  OE1 GLU A 630      25.930   4.405  15.574  1.00  1.00           O  
ATOM    982  OE2 GLU A 630      26.164   6.436  14.768  1.00  1.00           O1-
ATOM    983  HN  GLU A 630      22.890   6.119  11.974  1.00  1.00           H  
ATOM    984  HA  GLU A 630      23.638   3.427  11.568  1.00  1.00           H  
ATOM    985  HB1 GLU A 630      23.816   3.332  14.152  1.00  1.00           H  
ATOM    986  HB2 GLU A 630      23.156   4.946  14.178  1.00  1.00           H  
ATOM    987  HG1 GLU A 630      25.228   5.532  12.572  1.00  1.00           H  
ATOM    988  HG2 GLU A 630      25.757   3.972  13.004  1.00  1.00           H  
ATOM    989  N   ILE A 631      20.710   3.794  13.038  1.00  1.00           N  
ATOM    990  CA  ILE A 631      19.427   3.132  13.299  1.00  1.00           C  
ATOM    991  C   ILE A 631      18.868   2.536  12.009  1.00  1.00           C  
ATOM    992  O   ILE A 631      18.415   1.397  12.005  1.00  1.00           O  
ATOM    993  CB  ILE A 631      18.381   4.091  13.934  1.00  1.00           C  
ATOM    994  CG1 ILE A 631      18.826   4.519  15.342  1.00  1.00           C  
ATOM    995  CG2 ILE A 631      16.994   3.446  14.013  1.00  1.00           C  
ATOM    996  CD1 ILE A 631      18.239   5.837  15.793  1.00  1.00           C  
ATOM    997  HN  ILE A 631      20.783   4.790  13.135  1.00  1.00           H  
ATOM    998  HA  ILE A 631      19.642   2.305  13.978  1.00  1.00           H  
ATOM    999  HB  ILE A 631      18.316   4.976  13.297  1.00  1.00           H  
ATOM   1000 1HG1 ILE A 631      19.912   4.633  15.371  1.00  1.00           H  
ATOM   1001 2HG1 ILE A 631      18.600   3.734  16.067  1.00  1.00           H  
ATOM   1002 1HG2 ILE A 631      17.030   2.490  14.537  1.00  1.00           H  
ATOM   1003 2HG2 ILE A 631      16.570   3.270  13.024  1.00  1.00           H  
ATOM   1004 3HG2 ILE A 631      16.286   4.085  14.540  1.00  1.00           H  
ATOM   1005 1HD1 ILE A 631      17.151   5.799  15.836  1.00  1.00           H  
ATOM   1006 2HD1 ILE A 631      18.537   6.648  15.131  1.00  1.00           H  
ATOM   1007 3HD1 ILE A 631      18.597   6.087  16.793  1.00  1.00           H  
ATOM   1008  N   GLU A 632      18.901   3.312  10.927  1.00  1.00           N  
ATOM   1009  CA  GLU A 632      18.389   2.850   9.634  1.00  1.00           C  
ATOM   1010  C   GLU A 632      19.266   1.764   8.993  1.00  1.00           C  
ATOM   1011  O   GLU A 632      18.747   0.906   8.280  1.00  1.00           O  
ATOM   1012  CB  GLU A 632      18.191   4.021   8.672  1.00  1.00           C  
ATOM   1013  CG  GLU A 632      16.955   4.861   8.968  1.00  1.00           C  
ATOM   1014  CD  GLU A 632      16.899   6.131   8.131  1.00  1.00           C  
ATOM   1015  OE1 GLU A 632      17.508   6.161   7.040  1.00  1.00           O  
ATOM   1016  OE2 GLU A 632      16.245   7.103   8.556  1.00  1.00           O1-
ATOM   1017  HN  GLU A 632      19.189   4.271  10.999  1.00  1.00           H  
ATOM   1018  HA  GLU A 632      17.416   2.393   9.828  1.00  1.00           H  
ATOM   1019  HB1 GLU A 632      18.100   3.653   7.648  1.00  1.00           H  
ATOM   1020  HB2 GLU A 632      19.083   4.650   8.685  1.00  1.00           H  
ATOM   1021  HG1 GLU A 632      16.960   5.159  10.019  1.00  1.00           H  
ATOM   1022  HG2 GLU A 632      16.044   4.286   8.813  1.00  1.00           H  
ATOM   1023  N   GLU A 633      20.574   1.815   9.244  1.00  1.00           N  
ATOM   1024  CA  GLU A 633      21.510   0.784   8.786  1.00  1.00           C  
ATOM   1025  C   GLU A 633      21.278  -0.538   9.537  1.00  1.00           C  
ATOM   1026  O   GLU A 633      21.293  -1.622   8.943  1.00  1.00           O  
ATOM   1027  CB  GLU A 633      22.953   1.263   8.977  1.00  1.00           C  
ATOM   1028  CG  GLU A 633      24.006   0.388   8.303  1.00  1.00           C  
ATOM   1029  CD  GLU A 633      25.425   0.949   8.412  1.00  1.00           C  
ATOM   1030  OE1 GLU A 633      25.634   1.944   9.149  1.00  1.00           O  
ATOM   1031  OE2 GLU A 633      26.340   0.385   7.758  1.00  1.00           O1-
ATOM   1032  HN  GLU A 633      20.946   2.529   9.844  1.00  1.00           H  
ATOM   1033  HA  GLU A 633      21.316   0.624   7.724  1.00  1.00           H  
ATOM   1034  HB1 GLU A 633      23.185   1.348  10.040  1.00  1.00           H  
ATOM   1035  HB2 GLU A 633      23.047   2.274   8.580  1.00  1.00           H  
ATOM   1036  HG1 GLU A 633      23.777   0.278   7.243  1.00  1.00           H  
ATOM   1037  HG2 GLU A 633      24.006  -0.629   8.700  1.00  1.00           H  
ATOM   1038  N   PHE A 634      21.066  -0.414  10.847  1.00  1.00           N  
ATOM   1039  CA  PHE A 634      20.733  -1.524  11.741  1.00  1.00           C  
ATOM   1040  C   PHE A 634      19.484  -2.253  11.260  1.00  1.00           C  
ATOM   1041  O   PHE A 634      19.493  -3.471  11.112  1.00  1.00           O  
ATOM   1042  CB  PHE A 634      20.531  -0.964  13.161  1.00  1.00           C  
ATOM   1043  CG  PHE A 634      20.278  -1.998  14.222  1.00  1.00           C  
ATOM   1044  CD1 PHE A 634      21.338  -2.641  14.852  1.00  1.00           C  
ATOM   1045  CD2 PHE A 634      18.983  -2.288  14.632  1.00  1.00           C  
ATOM   1046  CE1 PHE A 634      21.114  -3.573  15.854  1.00  1.00           C  
ATOM   1047  CE2 PHE A 634      18.747  -3.224  15.635  1.00  1.00           C  
ATOM   1048  CZ  PHE A 634      19.816  -3.868  16.243  1.00  1.00           C  
ATOM   1049  HN  PHE A 634      21.435   0.425  11.236  1.00  1.00           H  
ATOM   1050  HA  PHE A 634      21.586  -2.210  11.706  1.00  1.00           H  
ATOM   1051  HB1 PHE A 634      19.723  -0.236  13.182  1.00  1.00           H  
ATOM   1052  HB2 PHE A 634      21.431  -0.413  13.443  1.00  1.00           H  
ATOM   1053  HD1 PHE A 634      22.342  -2.406  14.533  1.00  1.00           H  
ATOM   1054  HD2 PHE A 634      18.155  -1.784  14.157  1.00  1.00           H  
ATOM   1055  HE1 PHE A 634      21.972  -4.045  16.310  1.00  1.00           H  
ATOM   1056  HE2 PHE A 634      17.729  -3.430  15.920  1.00  1.00           H  
ATOM   1057  HZ  PHE A 634      19.654  -4.595  17.018  1.00  1.00           H  
ATOM   1058  N   LEU A 635      18.423  -1.498  10.992  1.00  1.00           N  
ATOM   1059  CA  LEU A 635      17.160  -2.068  10.532  1.00  1.00           C  
ATOM   1060  C   LEU A 635      17.182  -2.574   9.087  1.00  1.00           C  
ATOM   1061  O   LEU A 635      16.402  -3.455   8.739  1.00  1.00           O  
ATOM   1062  CB  LEU A 635      16.028  -1.050  10.692  1.00  1.00           C  
ATOM   1063  CG  LEU A 635      15.681  -0.592  12.109  1.00  1.00           C  
ATOM   1064  CD1 LEU A 635      14.583   0.462  12.002  1.00  1.00           C  
ATOM   1065  CD2 LEU A 635      15.243  -1.736  13.019  1.00  1.00           C  
ATOM   1066  HN  LEU A 635      18.531  -0.528  11.224  1.00  1.00           H  
ATOM   1067  HA  LEU A 635      16.962  -2.937  11.164  1.00  1.00           H  
ATOM   1068  HB1 LEU A 635      15.120  -1.456  10.235  1.00  1.00           H  
ATOM   1069  HB2 LEU A 635      16.285  -0.170  10.102  1.00  1.00           H  
ATOM   1070  HG  LEU A 635      16.555  -0.119  12.559  1.00  1.00           H  
ATOM   1071 1HD1 LEU A 635      13.674   0.061  11.550  1.00  1.00           H  
ATOM   1072 2HD1 LEU A 635      14.900   1.313  11.398  1.00  1.00           H  
ATOM   1073 3HD1 LEU A 635      14.319   0.850  12.986  1.00  1.00           H  
ATOM   1074 1HD2 LEU A 635      16.045  -2.459  13.169  1.00  1.00           H  
ATOM   1075 2HD2 LEU A 635      14.385  -2.269  12.606  1.00  1.00           H  
ATOM   1076 3HD2 LEU A 635      14.961  -1.364  14.006  1.00  1.00           H  
ATOM   1077  N   SER A 636      18.034  -1.998   8.241  1.00  1.00           N  
ATOM   1078  CA  SER A 636      18.237  -2.512   6.871  1.00  1.00           C  
ATOM   1079  C   SER A 636      18.729  -3.944   6.886  1.00  1.00           C  
ATOM   1080  O   SER A 636      18.193  -4.785   6.169  1.00  1.00           O  
ATOM   1081  CB  SER A 636      19.242  -1.666   6.088  1.00  1.00           C  
ATOM   1082  OG  SER A 636      18.658  -0.436   5.738  1.00  1.00           O  
ATOM   1083  HN  SER A 636      18.697  -1.324   8.569  1.00  1.00           H  
ATOM   1084  HA  SER A 636      17.262  -2.501   6.383  1.00  1.00           H  
ATOM   1085  HB1 SER A 636      19.499  -2.174   5.154  1.00  1.00           H  
ATOM   1086  HB2 SER A 636      20.197  -1.539   6.621  1.00  1.00           H  
ATOM   1087  HG  SER A 636      18.535   0.106   6.528  1.00  1.00           H  
ATOM   1088  N   GLU A 637      19.746  -4.201   7.708  1.00  1.00           N  
ATOM   1089  CA  GLU A 637      20.300  -5.548   7.874  1.00  1.00           C  
ATOM   1090  C   GLU A 637      19.237  -6.584   8.241  1.00  1.00           C  
ATOM   1091  O   GLU A 637      19.227  -7.681   7.696  1.00  1.00           O  
ATOM   1092  CB  GLU A 637      21.435  -5.540   8.904  1.00  1.00           C  
ATOM   1093  CG  GLU A 637      22.712  -4.901   8.367  1.00  1.00           C  
ATOM   1094  CD  GLU A 637      23.773  -4.689   9.429  1.00  1.00           C  
ATOM   1095  OE1 GLU A 637      23.731  -5.372  10.477  1.00  1.00           O  
ATOM   1096  OE2 GLU A 637      24.655  -3.834   9.219  1.00  1.00           O1-
ATOM   1097  HN  GLU A 637      20.247  -3.480   8.200  1.00  1.00           H  
ATOM   1098  HA  GLU A 637      20.702  -5.827   6.898  1.00  1.00           H  
ATOM   1099  HB1 GLU A 637      21.679  -6.547   9.233  1.00  1.00           H  
ATOM   1100  HB2 GLU A 637      21.114  -5.007   9.801  1.00  1.00           H  
ATOM   1101  HG1 GLU A 637      22.494  -3.919   7.946  1.00  1.00           H  
ATOM   1102  HG2 GLU A 637      23.156  -5.507   7.578  1.00  1.00           H  
ATOM   1103  N   ALA A 638      18.339  -6.215   9.148  1.00  1.00           N  
ATOM   1104  CA  ALA A 638      17.236  -7.073   9.562  1.00  1.00           C  
ATOM   1105  C   ALA A 638      16.285  -7.285   8.407  1.00  1.00           C  
ATOM   1106  O   ALA A 638      15.875  -8.410   8.144  1.00  1.00           O  
ATOM   1107  CB  ALA A 638      16.483  -6.458  10.748  1.00  1.00           C  
ATOM   1108  HN  ALA A 638      18.426  -5.233   9.345  1.00  1.00           H  
ATOM   1109  HA  ALA A 638      17.669  -8.038   9.834  1.00  1.00           H  
ATOM   1110  HB1 ALA A 638      15.965  -5.538  10.466  1.00  1.00           H  
ATOM   1111  HB2 ALA A 638      17.165  -6.209  11.560  1.00  1.00           H  
ATOM   1112  HB3 ALA A 638      15.736  -7.151  11.140  1.00  1.00           H  
ATOM   1113  N   ALA A 639      15.930  -6.194   7.729  1.00  1.00           N  
ATOM   1114  CA  ALA A 639      15.063  -6.269   6.546  1.00  1.00           C  
ATOM   1115  C   ALA A 639      15.696  -7.108   5.442  1.00  1.00           C  
ATOM   1116  O   ALA A 639      14.997  -7.835   4.737  1.00  1.00           O  
ATOM   1117  CB  ALA A 639      14.730  -4.877   6.026  1.00  1.00           C  
ATOM   1118  HN  ALA A 639      16.262  -5.284   7.987  1.00  1.00           H  
ATOM   1119  HA  ALA A 639      14.148  -6.771   6.862  1.00  1.00           H  
ATOM   1120  HB1 ALA A 639      15.626  -4.345   5.707  1.00  1.00           H  
ATOM   1121  HB2 ALA A 639      14.259  -4.283   6.811  1.00  1.00           H  
ATOM   1122  HB3 ALA A 639      14.039  -4.928   5.187  1.00  1.00           H  
ATOM   1123  N   CYS A 640      17.015  -7.021   5.309  1.00  1.00           N  
ATOM   1124  CA  CYS A 640      17.740  -7.866   4.361  1.00  1.00           C  
ATOM   1125  C   CYS A 640      17.622  -9.372   4.663  1.00  1.00           C  
ATOM   1126  O   CYS A 640      17.433 -10.167   3.750  1.00  1.00           O  
ATOM   1127  CB  CYS A 640      19.207  -7.459   4.308  1.00  1.00           C  
ATOM   1128  SG  CYS A 640      20.073  -8.329   3.012  1.00  1.00           S  
ATOM   1129  HN  CYS A 640      17.505  -6.410   5.925  1.00  1.00           H  
ATOM   1130  HA  CYS A 640      17.283  -7.675   3.391  1.00  1.00           H  
ATOM   1131  HB1 CYS A 640      19.701  -7.656   5.259  1.00  1.00           H  
ATOM   1132  HB2 CYS A 640      19.297  -6.385   4.135  1.00  1.00           H  
ATOM   1133  HG  CYS A 640      21.345  -8.513   3.390  1.00  1.00           H  
ATOM   1134  N   MET A 641      17.720  -9.737   5.940  1.00  1.00           N  
ATOM   1135  CA  MET A 641      17.532 -11.119   6.413  1.00  1.00           C  
ATOM   1136  C   MET A 641      16.118 -11.670   6.379  1.00  1.00           C  
ATOM   1137  O   MET A 641      15.943 -12.892   6.488  1.00  1.00           O  
ATOM   1138  CB  MET A 641      17.894 -11.219   7.888  1.00  1.00           C  
ATOM   1139  CG  MET A 641      19.346 -11.339   8.175  1.00  1.00           C  
ATOM   1140  SD  MET A 641      19.606 -11.631   9.927  1.00  1.00           S  
ATOM   1141  CE  MET A 641      18.897 -13.251  10.138  1.00  1.00           C  
ATOM   1142  HN  MET A 641      17.925  -9.075   6.664  1.00  1.00           H  
ATOM   1143  HA  MET A 641      18.167 -11.762   5.808  1.00  1.00           H  
ATOM   1144  HB1 MET A 641      17.439 -12.099   8.345  1.00  1.00           H  
ATOM   1145  HB2 MET A 641      17.483 -10.366   8.429  1.00  1.00           H  
ATOM   1146  HG1 MET A 641      19.831 -10.415   7.877  1.00  1.00           H  
ATOM   1147  HG2 MET A 641      19.789 -12.152   7.596  1.00  1.00           H  
ATOM   1148  HE1 MET A 641      18.852 -13.798   9.195  1.00  1.00           H  
ATOM   1149  HE2 MET A 641      17.909 -13.108  10.554  1.00  1.00           H  
ATOM   1150  HE3 MET A 641      19.487 -13.822  10.853  1.00  1.00           H  
ATOM   1151  N   LYS A 642      15.122 -10.787   6.315  1.00  1.00           N  
ATOM   1152  CA  LYS A 642      13.770 -11.100   6.794  1.00  1.00           C  
ATOM   1153  C   LYS A 642      13.175 -12.361   6.174  1.00  1.00           C  
ATOM   1154  O   LYS A 642      12.597 -13.169   6.883  1.00  1.00           O  
ATOM   1155  CB  LYS A 642      12.838  -9.905   6.553  1.00  1.00           C  
ATOM   1156  CG  LYS A 642      11.451 -10.046   7.168  1.00  1.00           C  
ATOM   1157  CD  LYS A 642      10.458  -9.093   6.524  1.00  1.00           C  
ATOM   1158  CE  LYS A 642       9.025  -9.542   6.767  1.00  1.00           C  
ATOM   1159  NZ  LYS A 642       8.042  -8.719   6.009  1.00  1.00           N1+
ATOM   1160  HN  LYS A 642      15.402  -9.838   6.194  1.00  1.00           H  
ATOM   1161  HA  LYS A 642      13.876 -11.265   7.867  1.00  1.00           H  
ATOM   1162  HB1 LYS A 642      12.745  -9.764   5.474  1.00  1.00           H  
ATOM   1163  HB2 LYS A 642      13.301  -8.993   6.931  1.00  1.00           H  
ATOM   1164  HG1 LYS A 642      11.484  -9.910   8.250  1.00  1.00           H  
ATOM   1165  HG2 LYS A 642      11.087 -11.063   7.009  1.00  1.00           H  
ATOM   1166  HD1 LYS A 642      10.628  -9.062   5.446  1.00  1.00           H  
ATOM   1167  HD2 LYS A 642      10.607  -8.074   6.888  1.00  1.00           H  
ATOM   1168  HE1 LYS A 642       8.771  -9.438   7.824  1.00  1.00           H  
ATOM   1169  HE2 LYS A 642       8.852 -10.588   6.498  1.00  1.00           H  
ATOM   1170  HZ1 LYS A 642       8.022  -8.869   4.984  1.00  1.00           H  
ATOM   1171  HZ2 LYS A 642       8.170  -7.703   6.250  1.00  1.00           H  
ATOM   1172  HZ3 LYS A 642       7.102  -8.979   6.422  1.00  1.00           H  
ATOM   1173  N   ASP A 643      13.334 -12.526   4.859  1.00  1.00           N  
ATOM   1174  CA  ASP A 643      12.735 -13.659   4.127  1.00  1.00           C  
ATOM   1175  C   ASP A 643      13.647 -14.886   3.932  1.00  1.00           C  
ATOM   1176  O   ASP A 643      13.224 -15.861   3.305  1.00  1.00           O  
ATOM   1177  CB  ASP A 643      12.172 -13.184   2.772  1.00  1.00           C  
ATOM   1178  CG  ASP A 643      11.116 -12.080   2.922  1.00  1.00           C  
ATOM   1179  OD1 ASP A 643      10.303 -12.140   3.866  1.00  1.00           O  
ATOM   1180  OD2 ASP A 643      11.102 -11.147   2.089  1.00  1.00           O1-
ATOM   1181  HN  ASP A 643      13.761 -11.758   4.386  1.00  1.00           H  
ATOM   1182  HA  ASP A 643      11.893 -14.013   4.727  1.00  1.00           H  
ATOM   1183  HB1 ASP A 643      11.692 -14.018   2.258  1.00  1.00           H  
ATOM   1184  HB2 ASP A 643      12.978 -12.825   2.134  1.00  1.00           H  
ATOM   1185  N   PHE A 644      14.865 -14.857   4.486  1.00  1.00           N  
ATOM   1186  CA  PHE A 644      15.750 -16.040   4.497  1.00  1.00           C  
ATOM   1187  C   PHE A 644      15.116 -17.131   5.331  1.00  1.00           C  
ATOM   1188  O   PHE A 644      14.972 -16.992   6.548  1.00  1.00           O  
ATOM   1189  CB  PHE A 644      17.147 -15.749   5.091  1.00  1.00           C  
ATOM   1190  CG  PHE A 644      17.969 -14.762   4.322  1.00  1.00           C  
ATOM   1191  CD1 PHE A 644      17.625 -14.336   3.034  1.00  1.00           C  
ATOM   1192  CD2 PHE A 644      19.128 -14.261   4.893  1.00  1.00           C  
ATOM   1193  CE1 PHE A 644      18.414 -13.422   2.357  1.00  1.00           C  
ATOM   1194  CE2 PHE A 644      19.932 -13.364   4.209  1.00  1.00           C  
ATOM   1195  CZ  PHE A 644      19.572 -12.939   2.944  1.00  1.00           C  
ATOM   1196  HN  PHE A 644      15.159 -14.050   4.998  1.00  1.00           H  
ATOM   1197  HA  PHE A 644      15.829 -16.400   3.470  1.00  1.00           H  
ATOM   1198  HB1 PHE A 644      17.726 -16.672   5.143  1.00  1.00           H  
ATOM   1199  HB2 PHE A 644      17.046 -15.388   6.117  1.00  1.00           H  
ATOM   1200  HD1 PHE A 644      16.754 -14.715   2.527  1.00  1.00           H  
ATOM   1201  HD2 PHE A 644      19.431 -14.563   5.886  1.00  1.00           H  
ATOM   1202  HE1 PHE A 644      18.162 -13.083   1.366  1.00  1.00           H  
ATOM   1203  HE2 PHE A 644      20.856 -13.008   4.643  1.00  1.00           H  
ATOM   1204  HZ  PHE A 644      20.196 -12.223   2.446  1.00  1.00           H  
ATOM   1205  N   SER A 645      14.733 -18.210   4.671  1.00  1.00           N  
ATOM   1206  CA  SER A 645      14.193 -19.371   5.344  1.00  1.00           C  
ATOM   1207  C   SER A 645      14.877 -20.615   4.809  1.00  1.00           C  
ATOM   1208  O   SER A 645      14.470 -21.165   3.801  1.00  1.00           O  
ATOM   1209  CB  SER A 645      12.678 -19.442   5.143  1.00  1.00           C  
ATOM   1210  OG  SER A 645      12.144 -20.513   5.900  1.00  1.00           O  
ATOM   1211  HN  SER A 645      14.895 -18.292   3.685  1.00  1.00           H  
ATOM   1212  HA  SER A 645      14.413 -19.296   6.411  1.00  1.00           H  
ATOM   1213  HB1 SER A 645      12.438 -19.626   4.093  1.00  1.00           H  
ATOM   1214  HB2 SER A 645      12.214 -18.469   5.371  1.00  1.00           H  
ATOM   1215  HG  SER A 645      11.769 -20.189   6.718  1.00  1.00           H  
ATOM   1216  N   HIS A 646      15.937 -21.035   5.489  1.00  1.00           N  
ATOM   1217  CA  HIS A 646      16.713 -22.216   5.101  1.00  1.00           C  
ATOM   1218  C   HIS A 646      17.512 -22.735   6.307  1.00  1.00           C  
ATOM   1219  O   HIS A 646      18.055 -21.933   7.064  1.00  1.00           O  
ATOM   1220  CB  HIS A 646      17.668 -21.876   3.941  1.00  1.00           C  
ATOM   1221  CG  HIS A 646      18.293 -23.087   3.328  1.00  1.00           C  
ATOM   1222  CD2 HIS A 646      17.876 -23.894   2.331  1.00  1.00           C  
ATOM   1223  ND1 HIS A 646      19.459 -23.641   3.804  1.00  1.00           N  
ATOM   1224  CE1 HIS A 646      19.745 -24.729   3.113  1.00  1.00           C  
ATOM   1225  NE2 HIS A 646      18.799 -24.902   2.210  1.00  1.00           N  
ATOM   1226  HN  HIS A 646      16.332 -20.564   6.284  1.00  1.00           H  
ATOM   1227  HA  HIS A 646      15.982 -22.958   4.786  1.00  1.00           H  
ATOM   1228  HB1 HIS A 646      18.445 -21.182   4.259  1.00  1.00           H  
ATOM   1229  HB2 HIS A 646      17.109 -21.367   3.156  1.00  1.00           H  
ATOM   1230  HD1 HIS A 646      20.048 -23.226   4.461  1.00  1.00           H  
ATOM   1231  HD2 HIS A 646      16.986 -23.775   1.728  1.00  1.00           H  
ATOM   1232  HE1 HIS A 646      20.600 -25.372   3.262  1.00  1.00           H  
ATOM   1233  N   PRO A 647      17.597 -24.073   6.490  1.00  1.00           N  
ATOM   1234  CA  PRO A 647      18.232 -24.576   7.725  1.00  1.00           C  
ATOM   1235  C   PRO A 647      19.732 -24.306   7.921  1.00  1.00           C  
ATOM   1236  O   PRO A 647      20.237 -24.512   9.001  1.00  1.00           O  
ATOM   1237  CB  PRO A 647      17.986 -26.097   7.682  1.00  1.00           C  
ATOM   1238  CG  PRO A 647      17.123 -26.376   6.505  1.00  1.00           C  
ATOM   1239  CD  PRO A 647      17.065 -25.163   5.639  1.00  1.00           C  
ATOM   1240  HA  PRO A 647      17.706 -24.154   8.581  1.00  1.00           H  
ATOM   1241  HB1 PRO A 647      17.536 -26.458   8.607  1.00  1.00           H  
ATOM   1242  HB2 PRO A 647      18.922 -26.650   7.565  1.00  1.00           H  
ATOM   1243  HG1 PRO A 647      17.469 -27.247   5.945  1.00  1.00           H  
ATOM   1244  HG2 PRO A 647      16.118 -26.614   6.854  1.00  1.00           H  
ATOM   1245  HD1 PRO A 647      17.691 -25.306   4.764  1.00  1.00           H  
ATOM   1246  HD2 PRO A 647      16.042 -24.971   5.317  1.00  1.00           H  
ATOM   1247  N   ASN A 648      20.429 -23.908   6.866  1.00  1.00           N  
ATOM   1248  CA  ASN A 648      21.829 -23.539   6.914  1.00  1.00           C  
ATOM   1249  C   ASN A 648      22.075 -22.063   6.689  1.00  1.00           C  
ATOM   1250  O   ASN A 648      23.184 -21.669   6.293  1.00  1.00           O  
ATOM   1251  CB  ASN A 648      22.582 -24.347   5.873  1.00  1.00           C  
ATOM   1252  CG  ASN A 648      22.312 -25.821   6.003  1.00  1.00           C  
ATOM   1253  ND2 ASN A 648      22.762 -26.399   7.091  1.00  1.00           N  
ATOM   1254  OD1 ASN A 648      21.659 -26.419   5.158  1.00  1.00           O  
ATOM   1255  HN  ASN A 648      19.953 -23.976   5.999  1.00  1.00           H  
ATOM   1256  HA  ASN A 648      22.221 -23.792   7.900  1.00  1.00           H  
ATOM   1257  HB1 ASN A 648      23.656 -24.188   5.970  1.00  1.00           H  
ATOM   1258  HB2 ASN A 648      22.319 -24.047   4.860  1.00  1.00           H  
ATOM   1259 1HD2 ASN A 648      23.288 -25.861   7.749  1.00  1.00           H  
ATOM   1260 2HD2 ASN A 648      22.660 -27.373   7.262  1.00  1.00           H  
ATOM   1261  N   VAL A 649      21.046 -21.254   6.925  1.00  1.00           N  
ATOM   1262  CA  VAL A 649      21.143 -19.803   6.888  1.00  1.00           C  
ATOM   1263  C   VAL A 649      20.512 -19.289   8.180  1.00  1.00           C  
ATOM   1264  O   VAL A 649      19.424 -19.736   8.583  1.00  1.00           O  
ATOM   1265  CB  VAL A 649      20.417 -19.219   5.656  1.00  1.00           C  
ATOM   1266  CG1 VAL A 649      20.586 -17.695   5.584  1.00  1.00           C  
ATOM   1267  CG2 VAL A 649      20.930 -19.866   4.370  1.00  1.00           C  
ATOM   1268  HN  VAL A 649      20.186 -21.594   7.313  1.00  1.00           H  
ATOM   1269  HA  VAL A 649      22.201 -19.524   6.879  1.00  1.00           H  
ATOM   1270  HB  VAL A 649      19.351 -19.441   5.742  1.00  1.00           H  
ATOM   1271 1HG1 VAL A 649      21.632 -17.445   5.407  1.00  1.00           H  
ATOM   1272 2HG1 VAL A 649      20.258 -17.183   6.488  1.00  1.00           H  
ATOM   1273 3HG1 VAL A 649      20.016 -17.289   4.750  1.00  1.00           H  
ATOM   1274 1HG2 VAL A 649      20.767 -20.942   4.328  1.00  1.00           H  
ATOM   1275 2HG2 VAL A 649      21.997 -19.674   4.238  1.00  1.00           H  
ATOM   1276 3HG2 VAL A 649      20.430 -19.434   3.502  1.00  1.00           H  
ATOM   1277  N   ILE A 650      21.207 -18.385   8.852  1.00  1.00           N  
ATOM   1278  CA  ILE A 650      20.645 -17.732  10.046  1.00  1.00           C  
ATOM   1279  C   ILE A 650      19.283 -17.070   9.717  1.00  1.00           C  
ATOM   1280  O   ILE A 650      19.103 -16.537   8.627  1.00  1.00           O  
ATOM   1281  CB  ILE A 650      21.643 -16.715  10.649  1.00  1.00           C  
ATOM   1282  CG1 ILE A 650      21.181 -16.284  12.043  1.00  1.00           C  
ATOM   1283  CG2 ILE A 650      21.837 -15.507   9.737  1.00  1.00           C  
ATOM   1284  CD1 ILE A 650      22.251 -15.571  12.840  1.00  1.00           C  
ATOM   1285  HN  ILE A 650      22.107 -18.161   8.463  1.00  1.00           H  
ATOM   1286  HA  ILE A 650      20.481 -18.548  10.753  1.00  1.00           H  
ATOM   1287  HB  ILE A 650      22.594 -17.237  10.764  1.00  1.00           H  
ATOM   1288 1HG1 ILE A 650      20.888 -17.177  12.599  1.00  1.00           H  
ATOM   1289 2HG1 ILE A 650      20.291 -15.657  11.975  1.00  1.00           H  
ATOM   1290 1HG2 ILE A 650      20.926 -14.933   9.592  1.00  1.00           H  
ATOM   1291 2HG2 ILE A 650      22.187 -15.806   8.749  1.00  1.00           H  
ATOM   1292 3HG2 ILE A 650      22.586 -14.821  10.133  1.00  1.00           H  
ATOM   1293 1HD1 ILE A 650      22.528 -14.616  12.387  1.00  1.00           H  
ATOM   1294 2HD1 ILE A 650      23.158 -16.175  12.900  1.00  1.00           H  
ATOM   1295 3HD1 ILE A 650      21.930 -15.363  13.861  1.00  1.00           H  
ATOM   1296  N   ARG A 651      18.318 -17.155  10.634  1.00  1.00           N  
ATOM   1297  CA  ARG A 651      16.988 -16.558  10.406  1.00  1.00           C  
ATOM   1298  C   ARG A 651      16.682 -15.420  11.385  1.00  1.00           C  
ATOM   1299  O   ARG A 651      17.138 -15.429  12.527  1.00  1.00           O  
ATOM   1300  CB  ARG A 651      15.864 -17.624  10.404  1.00  1.00           C  
ATOM   1301  CG  ARG A 651      15.482 -18.197  11.754  1.00  1.00           C  
ATOM   1302  CD  ARG A 651      14.584 -19.429  11.625  1.00  1.00           C  
ATOM   1303  NE  ARG A 651      14.171 -19.913  12.952  1.00  1.00           N  
ATOM   1304  CZ  ARG A 651      14.931 -20.624  13.797  1.00  1.00           C  
ATOM   1305  NH1 ARG A 651      16.177 -20.983  13.483  1.00  1.00           N1+
ATOM   1306  NH2 ARG A 651      14.437 -20.983  14.984  1.00  1.00           N  
ATOM   1307  HN  ARG A 651      18.488 -17.770  11.415  1.00  1.00           H  
ATOM   1308  HA  ARG A 651      16.986 -16.108   9.410  1.00  1.00           H  
ATOM   1309  HB1 ARG A 651      16.177 -18.435   9.743  1.00  1.00           H  
ATOM   1310  HB2 ARG A 651      14.974 -17.200   9.934  1.00  1.00           H  
ATOM   1311  HG1 ARG A 651      14.977 -17.438  12.354  1.00  1.00           H  
ATOM   1312  HG2 ARG A 651      16.388 -18.465  12.299  1.00  1.00           H  
ATOM   1313  HD1 ARG A 651      15.083 -20.249  11.106  1.00  1.00           H  
ATOM   1314  HD2 ARG A 651      13.664 -19.196  11.087  1.00  1.00           H  
ATOM   1315  HE  ARG A 651      13.209 -19.678  13.118  1.00  1.00           H  
ATOM   1316 1HH1 ARG A 651      16.666 -20.504  12.736  1.00  1.00           H  
ATOM   1317 2HH1 ARG A 651      16.705 -21.719  13.916  1.00  1.00           H  
ATOM   1318 1HH2 ARG A 651      14.941 -21.580  15.599  1.00  1.00           H  
ATOM   1319 2HH2 ARG A 651      13.533 -20.668  15.272  1.00  1.00           H  
ATOM   1320  N   LEU A 652      15.920 -14.437  10.904  1.00  1.00           N  
ATOM   1321  CA  LEU A 652      15.419 -13.354  11.735  1.00  1.00           C  
ATOM   1322  C   LEU A 652      14.219 -13.892  12.506  1.00  1.00           C  
ATOM   1323  O   LEU A 652      13.249 -14.304  11.892  1.00  1.00           O  
ATOM   1324  CB  LEU A 652      14.998 -12.150  10.863  1.00  1.00           C  
ATOM   1325  CG  LEU A 652      14.451 -10.927  11.613  1.00  1.00           C  
ATOM   1326  CD1 LEU A 652      15.540 -10.338  12.483  1.00  1.00           C  
ATOM   1327  CD2 LEU A 652      13.915  -9.869  10.676  1.00  1.00           C  
ATOM   1328  HN  LEU A 652      15.544 -14.563   9.984  1.00  1.00           H  
ATOM   1329  HA  LEU A 652      16.217 -13.068  12.422  1.00  1.00           H  
ATOM   1330  HB1 LEU A 652      14.241 -12.483  10.150  1.00  1.00           H  
ATOM   1331  HB2 LEU A 652      15.850 -11.830  10.262  1.00  1.00           H  
ATOM   1332  HG  LEU A 652      13.628 -11.240  12.258  1.00  1.00           H  
ATOM   1333 1HD1 LEU A 652      16.405 -10.021  11.897  1.00  1.00           H  
ATOM   1334 2HD1 LEU A 652      15.883 -11.034  13.247  1.00  1.00           H  
ATOM   1335 3HD1 LEU A 652      15.135  -9.467  13.000  1.00  1.00           H  
ATOM   1336 1HD2 LEU A 652      13.106 -10.267  10.062  1.00  1.00           H  
ATOM   1337 2HD2 LEU A 652      14.693  -9.508  10.004  1.00  1.00           H  
ATOM   1338 3HD2 LEU A 652      13.511  -9.016  11.225  1.00  1.00           H  
ATOM   1339  N   LEU A 653      14.291 -13.894  13.835  1.00  1.00           N  
ATOM   1340  CA  LEU A 653      13.119 -14.236  14.679  1.00  1.00           C  
ATOM   1341  C   LEU A 653      12.154 -13.048  14.849  1.00  1.00           C  
ATOM   1342  O   LEU A 653      10.945 -13.226  14.874  1.00  1.00           O  
ATOM   1343  CB  LEU A 653      13.566 -14.781  16.042  1.00  1.00           C  
ATOM   1344  CG  LEU A 653      14.307 -16.115  15.935  1.00  1.00           C  
ATOM   1345  CD1 LEU A 653      14.903 -16.538  17.262  1.00  1.00           C  
ATOM   1346  CD2 LEU A 653      13.386 -17.185  15.390  1.00  1.00           C  
ATOM   1347  HN  LEU A 653      15.056 -13.397  14.231  1.00  1.00           H  
ATOM   1348  HA  LEU A 653      12.544 -14.990  14.142  1.00  1.00           H  
ATOM   1349  HB1 LEU A 653      12.689 -14.911  16.682  1.00  1.00           H  
ATOM   1350  HB2 LEU A 653      14.183 -14.039  16.543  1.00  1.00           H  
ATOM   1351  HG  LEU A 653      15.133 -15.998  15.233  1.00  1.00           H  
ATOM   1352 1HD1 LEU A 653      14.107 -16.723  17.985  1.00  1.00           H  
ATOM   1353 2HD1 LEU A 653      15.542 -15.766  17.684  1.00  1.00           H  
ATOM   1354 3HD1 LEU A 653      15.471 -17.462  17.172  1.00  1.00           H  
ATOM   1355 1HD2 LEU A 653      13.091 -16.990  14.359  1.00  1.00           H  
ATOM   1356 2HD2 LEU A 653      12.472 -17.260  15.984  1.00  1.00           H  
ATOM   1357 3HD2 LEU A 653      13.872 -18.159  15.399  1.00  1.00           H  
ATOM   1358  N   GLY A 654      12.697 -11.847  14.971  1.00  1.00           N  
ATOM   1359  CA  GLY A 654      11.912 -10.631  14.838  1.00  1.00           C  
ATOM   1360  C   GLY A 654      12.683  -9.414  15.288  1.00  1.00           C  
ATOM   1361  O   GLY A 654      13.907  -9.485  15.508  1.00  1.00           O  
ATOM   1362  HN  GLY A 654      13.687 -11.762  14.928  1.00  1.00           H  
ATOM   1363  HA1 GLY A 654      10.983 -10.724  15.397  1.00  1.00           H  
ATOM   1364  HA2 GLY A 654      11.659 -10.531  13.781  1.00  1.00           H  
ATOM   1365  N   VAL A 655      11.967  -8.296  15.407  1.00  1.00           N  
ATOM   1366  CA  VAL A 655      12.564  -7.030  15.845  1.00  1.00           C  
ATOM   1367  C   VAL A 655      11.689  -6.333  16.875  1.00  1.00           C  
ATOM   1368  O   VAL A 655      10.457  -6.436  16.823  1.00  1.00           O  
ATOM   1369  CB  VAL A 655      12.817  -6.058  14.666  1.00  1.00           C  
ATOM   1370  CG1 VAL A 655      13.814  -6.655  13.686  1.00  1.00           C  
ATOM   1371  CG2 VAL A 655      11.521  -5.685  13.952  1.00  1.00           C  
ATOM   1372  HN  VAL A 655      10.991  -8.292  15.127  1.00  1.00           H  
ATOM   1373  HA  VAL A 655      13.506  -7.267  16.339  1.00  1.00           H  
ATOM   1374  HB  VAL A 655      13.247  -5.135  15.059  1.00  1.00           H  
ATOM   1375 1HG1 VAL A 655      13.384  -7.511  13.164  1.00  1.00           H  
ATOM   1376 2HG1 VAL A 655      14.727  -6.990  14.177  1.00  1.00           H  
ATOM   1377 3HG1 VAL A 655      14.090  -5.930  12.919  1.00  1.00           H  
ATOM   1378 1HG2 VAL A 655      10.838  -5.130  14.597  1.00  1.00           H  
ATOM   1379 2HG2 VAL A 655      10.972  -6.564  13.606  1.00  1.00           H  
ATOM   1380 3HG2 VAL A 655      11.710  -5.060  13.081  1.00  1.00           H  
ATOM   1381  N   CYS A 656      12.337  -5.617  17.792  1.00  1.00           N  
ATOM   1382  CA  CYS A 656      11.646  -4.752  18.738  1.00  1.00           C  
ATOM   1383  C   CYS A 656      11.912  -3.297  18.398  1.00  1.00           C  
ATOM   1384  O   CYS A 656      13.046  -2.823  18.505  1.00  1.00           O  
ATOM   1385  CB  CYS A 656      12.082  -5.062  20.161  1.00  1.00           C  
ATOM   1386  SG  CYS A 656      11.350  -6.598  20.740  1.00  1.00           S  
ATOM   1387  HN  CYS A 656      13.331  -5.599  17.731  1.00  1.00           H  
ATOM   1388  HA  CYS A 656      10.570  -4.934  18.660  1.00  1.00           H  
ATOM   1389  HB1 CYS A 656      11.750  -4.268  20.833  1.00  1.00           H  
ATOM   1390  HB2 CYS A 656      13.163  -5.117  20.238  1.00  1.00           H  
ATOM   1391  HG  CYS A 656      10.200  -6.812  20.082  1.00  1.00           H  
ATOM   1392  N   ILE A 657      10.852  -2.621  17.953  1.00  1.00           N  
ATOM   1393  CA  ILE A 657      10.857  -1.186  17.640  1.00  1.00           C  
ATOM   1394  C   ILE A 657       9.583  -0.567  18.218  1.00  1.00           C  
ATOM   1395  O   ILE A 657       8.557  -1.248  18.310  1.00  1.00           O  
ATOM   1396  CB  ILE A 657      10.854  -0.902  16.113  1.00  1.00           C  
ATOM   1397  CG1 ILE A 657      11.566  -2.003  15.309  1.00  1.00           C  
ATOM   1398  CG2 ILE A 657      11.487   0.456  15.830  1.00  1.00           C  
ATOM   1399  CD1 ILE A 657      11.271  -1.964  13.824  1.00  1.00           C  
ATOM   1400  HN  ILE A 657       9.954  -3.061  17.804  1.00  1.00           H  
ATOM   1401  HA  ILE A 657      11.725  -0.739  18.127  1.00  1.00           H  
ATOM   1402  HB  ILE A 657       9.818  -0.888  15.758  1.00  1.00           H  
ATOM   1403 1HG1 ILE A 657      11.227  -2.992  15.615  1.00  1.00           H  
ATOM   1404 2HG1 ILE A 657      12.643  -1.980  15.484  1.00  1.00           H  
ATOM   1405 1HG2 ILE A 657      12.541   0.484  16.091  1.00  1.00           H  
ATOM   1406 2HG2 ILE A 657      10.971   1.252  16.365  1.00  1.00           H  
ATOM   1407 3HG2 ILE A 657      11.399   0.703  14.771  1.00  1.00           H  
ATOM   1408 1HD1 ILE A 657      11.616  -1.035  13.370  1.00  1.00           H  
ATOM   1409 2HD1 ILE A 657      10.198  -2.040  13.635  1.00  1.00           H  
ATOM   1410 3HD1 ILE A 657      11.754  -2.789  13.299  1.00  1.00           H  
ATOM   1411  N   GLU A 658       9.663   0.715  18.591  1.00  1.00           N  
ATOM   1412  CA  GLU A 658       8.513   1.548  19.037  1.00  1.00           C  
ATOM   1413  C   GLU A 658       8.312   1.612  20.571  1.00  1.00           C  
ATOM   1414  O   GLU A 658       7.523   2.432  21.047  1.00  1.00           O  
ATOM   1415  CB  GLU A 658       7.192   1.148  18.340  1.00  1.00           C  
ATOM   1416  CG  GLU A 658       6.146   2.254  18.239  1.00  1.00           C  
ATOM   1417  CD  GLU A 658       4.736   1.778  18.567  1.00  1.00           C  
ATOM   1418  OE1 GLU A 658       4.383   0.625  18.232  1.00  1.00           O  
ATOM   1419  OE2 GLU A 658       3.970   2.564  19.166  1.00  1.00           O1-
ATOM   1420  HN  GLU A 658      10.514   1.207  18.419  1.00  1.00           H  
ATOM   1421  HA  GLU A 658       8.776   2.552  18.708  1.00  1.00           H  
ATOM   1422  HB1 GLU A 658       6.775   0.284  18.860  1.00  1.00           H  
ATOM   1423  HB2 GLU A 658       7.381   0.796  17.325  1.00  1.00           H  
ATOM   1424  HG1 GLU A 658       6.138   2.683  17.237  1.00  1.00           H  
ATOM   1425  HG2 GLU A 658       6.385   3.066  18.924  1.00  1.00           H  
ATOM   1426  N   GLY A 663       9.018   0.774  21.335  1.00  1.00           N  
ATOM   1427  CA  GLY A 663       8.915   0.774  22.801  1.00  1.00           C  
ATOM   1428  C   GLY A 663      10.130   1.323  23.530  1.00  1.00           C  
ATOM   1429  O   GLY A 663      10.096   1.484  24.751  1.00  1.00           O  
ATOM   1430  HN  GLY A 663       9.529   0.087  20.827  1.00  1.00           H  
ATOM   1431  HA1 GLY A 663       8.772  -0.267  23.088  1.00  1.00           H  
ATOM   1432  HA2 GLY A 663       8.021   1.321  23.109  1.00  1.00           H  
ATOM   1433  N   ILE A 664      11.190   1.637  22.786  1.00  1.00           N  
ATOM   1434  CA  ILE A 664      12.522   1.855  23.360  1.00  1.00           C  
ATOM   1435  C   ILE A 664      13.361   2.775  22.455  1.00  1.00           C  
ATOM   1436  O   ILE A 664      13.032   2.941  21.280  1.00  1.00           O  
ATOM   1437  CB  ILE A 664      13.262   0.500  23.624  1.00  1.00           C  
ATOM   1438  CG1 ILE A 664      12.790  -0.639  22.693  1.00  1.00           C  
ATOM   1439  CG2 ILE A 664      13.086   0.058  25.074  1.00  1.00           C  
ATOM   1440  CD1 ILE A 664      13.024  -0.406  21.214  1.00  1.00           C  
ATOM   1441  HN  ILE A 664      11.141   1.662  21.784  1.00  1.00           H  
ATOM   1442  HA  ILE A 664      12.365   2.400  24.292  1.00  1.00           H  
ATOM   1443  HB  ILE A 664      14.331   0.615  23.447  1.00  1.00           H  
ATOM   1444 1HG1 ILE A 664      11.741  -0.885  22.862  1.00  1.00           H  
ATOM   1445 2HG1 ILE A 664      13.332  -1.546  22.965  1.00  1.00           H  
ATOM   1446 1HG2 ILE A 664      12.033  -0.111  25.306  1.00  1.00           H  
ATOM   1447 2HG2 ILE A 664      13.447   0.824  25.761  1.00  1.00           H  
ATOM   1448 3HG2 ILE A 664      13.625  -0.868  25.278  1.00  1.00           H  
ATOM   1449 1HD1 ILE A 664      14.005   0.015  21.023  1.00  1.00           H  
ATOM   1450 2HD1 ILE A 664      12.296   0.289  20.796  1.00  1.00           H  
ATOM   1451 3HD1 ILE A 664      12.939  -1.334  20.650  1.00  1.00           H  
ATOM   1452  N   PRO A 665      14.449   3.370  22.995  1.00  1.00           N  
ATOM   1453  CA  PRO A 665      15.238   4.355  22.225  1.00  1.00           C  
ATOM   1454  C   PRO A 665      16.143   3.762  21.129  1.00  1.00           C  
ATOM   1455  O   PRO A 665      16.297   4.370  20.066  1.00  1.00           O  
ATOM   1456  CB  PRO A 665      16.079   5.053  23.303  1.00  1.00           C  
ATOM   1457  CG  PRO A 665      16.229   4.042  24.383  1.00  1.00           C  
ATOM   1458  CD  PRO A 665      15.006   3.165  24.349  1.00  1.00           C  
ATOM   1459  HA  PRO A 665      14.578   5.073  21.736  1.00  1.00           H  
ATOM   1460  HB1 PRO A 665      15.518   5.906  23.687  1.00  1.00           H  
ATOM   1461  HB2 PRO A 665      17.033   5.438  22.935  1.00  1.00           H  
ATOM   1462  HG1 PRO A 665      17.114   3.438  24.176  1.00  1.00           H  
ATOM   1463  HG2 PRO A 665      16.390   4.506  25.357  1.00  1.00           H  
ATOM   1464  HD1 PRO A 665      15.266   2.127  24.541  1.00  1.00           H  
ATOM   1465  HD2 PRO A 665      14.271   3.482  25.091  1.00  1.00           H  
ATOM   1466  N   LYS A 666      16.752   2.612  21.409  1.00  0.00           N  
ATOM   1467  CA  LYS A 666      17.507   1.850  20.425  1.00  0.00           C  
ATOM   1468  C   LYS A 666      16.718   0.568  20.131  1.00  0.00           C  
ATOM   1469  O   LYS A 666      16.357  -0.145  21.069  1.00  0.00           O  
ATOM   1470  CB  LYS A 666      18.868   1.500  20.999  1.00  0.00           C  
ATOM   1471  CG  LYS A 666      18.987   0.417  22.085  1.00  0.00           C  
ATOM   1472  CD  LYS A 666      18.440   0.816  23.460  1.00  0.00           C  
ATOM   1473  CE  LYS A 666      18.943  -0.135  24.552  1.00  0.00           C  
ATOM   1474  NZ  LYS A 666      20.394  -0.065  24.722  1.00  0.00           N1+
ATOM   1475  HN  LYS A 666      16.537   2.151  22.266  1.00  0.00           H  
ATOM   1476  HA  LYS A 666      17.610   2.453  19.520  1.00  0.00           H  
ATOM   1477  HB1 LYS A 666      19.475   1.168  20.159  1.00  0.00           H  
ATOM   1478  HB2 LYS A 666      19.351   2.412  21.349  1.00  0.00           H  
ATOM   1479  HG1 LYS A 666      18.575  -0.537  21.761  1.00  0.00           H  
ATOM   1480  HG2 LYS A 666      20.047   0.221  22.198  1.00  0.00           H  
ATOM   1481  HD1 LYS A 666      18.748   1.835  23.699  1.00  0.00           H  
ATOM   1482  HD2 LYS A 666      17.350   0.813  23.440  1.00  0.00           H  
ATOM   1483  HE1 LYS A 666      18.485   0.107  25.511  1.00  0.00           H  
ATOM   1484  HE2 LYS A 666      18.682  -1.166  24.312  1.00  0.00           H  
ATOM   1485  HZ1 LYS A 666      20.864  -0.280  23.818  1.00  0.00           H  
ATOM   1486  HZ2 LYS A 666      20.663   0.893  25.023  1.00  0.00           H  
ATOM   1487  HZ3 LYS A 666      20.697  -0.752  25.441  1.00  0.00           H  
ATOM   1488  N   PRO A 667      16.421   0.275  18.840  1.00  1.00           N  
ATOM   1489  CA  PRO A 667      15.722  -0.991  18.533  1.00  1.00           C  
ATOM   1490  C   PRO A 667      16.640  -2.211  18.661  1.00  1.00           C  
ATOM   1491  O   PRO A 667      17.855  -2.069  18.869  1.00  1.00           O  
ATOM   1492  CB  PRO A 667      15.276  -0.806  17.079  1.00  1.00           C  
ATOM   1493  CG  PRO A 667      16.299   0.113  16.498  1.00  1.00           C  
ATOM   1494  CD  PRO A 667      16.708   1.044  17.612  1.00  1.00           C  
ATOM   1495  HA  PRO A 667      14.860  -1.131  19.186  1.00  1.00           H  
ATOM   1496  HB1 PRO A 667      14.303  -0.319  17.065  1.00  1.00           H  
ATOM   1497  HB2 PRO A 667      15.177  -1.735  16.514  1.00  1.00           H  
ATOM   1498  HG1 PRO A 667      17.175  -0.459  16.186  1.00  1.00           H  
ATOM   1499  HG2 PRO A 667      15.945   0.649  15.617  1.00  1.00           H  
ATOM   1500  HD1 PRO A 667      17.764   1.308  17.536  1.00  1.00           H  
ATOM   1501  HD2 PRO A 667      16.120   1.964  17.603  1.00  1.00           H  
ATOM   1502  N   MET A 668      16.061  -3.401  18.557  1.00  1.00           N  
ATOM   1503  CA  MET A 668      16.863  -4.624  18.597  1.00  1.00           C  
ATOM   1504  C   MET A 668      16.350  -5.730  17.685  1.00  1.00           C  
ATOM   1505  O   MET A 668      15.184  -5.745  17.289  1.00  1.00           O  
ATOM   1506  CB  MET A 668      17.050  -5.119  20.039  1.00  1.00           C  
ATOM   1507  CG  MET A 668      15.848  -5.042  20.957  1.00  1.00           C  
ATOM   1508  SD  MET A 668      16.363  -5.228  22.684  1.00  1.00           S  
ATOM   1509  CE  MET A 668      14.751  -5.393  23.418  1.00  1.00           C  
ATOM   1510  HN  MET A 668      15.089  -3.417  18.293  1.00  1.00           H  
ATOM   1511  HA  MET A 668      17.847  -4.366  18.205  1.00  1.00           H  
ATOM   1512  HB1 MET A 668      17.831  -4.494  20.474  1.00  1.00           H  
ATOM   1513  HB2 MET A 668      17.461  -6.130  20.053  1.00  1.00           H  
ATOM   1514  HG1 MET A 668      15.149  -5.841  20.703  1.00  1.00           H  
ATOM   1515  HG2 MET A 668      15.301  -4.102  20.872  1.00  1.00           H  
ATOM   1516  HE1 MET A 668      14.122  -6.042  22.806  1.00  1.00           H  
ATOM   1517  HE2 MET A 668      14.275  -4.415  23.460  1.00  1.00           H  
ATOM   1518  HE3 MET A 668      14.835  -5.840  24.405  1.00  1.00           H  
ATOM   1519  N   VAL A 669      17.262  -6.640  17.353  1.00  1.00           N  
ATOM   1520  CA  VAL A 669      17.021  -7.717  16.390  1.00  1.00           C  
ATOM   1521  C   VAL A 669      17.184  -9.031  17.146  1.00  1.00           C  
ATOM   1522  O   VAL A 669      18.204  -9.245  17.822  1.00  1.00           O  
ATOM   1523  CB  VAL A 669      18.026  -7.646  15.200  1.00  1.00           C  
ATOM   1524  CG1 VAL A 669      17.888  -8.849  14.270  1.00  1.00           C  
ATOM   1525  CG2 VAL A 669      17.846  -6.352  14.417  1.00  1.00           C  
ATOM   1526  HN  VAL A 669      18.158  -6.619  17.812  1.00  1.00           H  
ATOM   1527  HA  VAL A 669      15.995  -7.651  16.020  1.00  1.00           H  
ATOM   1528  HB  VAL A 669      19.040  -7.663  15.578  1.00  1.00           H  
ATOM   1529 1HG1 VAL A 669      16.910  -8.815  13.809  1.00  1.00           H  
ATOM   1530 2HG1 VAL A 669      17.993  -9.808  14.778  1.00  1.00           H  
ATOM   1531 3HG1 VAL A 669      18.636  -8.826  13.475  1.00  1.00           H  
ATOM   1532 1HG2 VAL A 669      17.829  -5.493  15.070  1.00  1.00           H  
ATOM   1533 2HG2 VAL A 669      16.908  -6.338  13.864  1.00  1.00           H  
ATOM   1534 3HG2 VAL A 669      18.652  -6.198  13.697  1.00  1.00           H  
ATOM   1535  N   ILE A 670      16.176  -9.895  17.028  1.00  1.00           N  
ATOM   1536  CA  ILE A 670      16.184 -11.191  17.693  1.00  1.00           C  
ATOM   1537  C   ILE A 670      16.600 -12.282  16.710  1.00  1.00           C  
ATOM   1538  O   ILE A 670      15.990 -12.432  15.645  1.00  1.00           O  
ATOM   1539  CB  ILE A 670      14.796 -11.592  18.256  1.00  1.00           C  
ATOM   1540  CG1 ILE A 670      14.019 -10.391  18.856  1.00  1.00           C  
ATOM   1541  CG2 ILE A 670      14.950 -12.756  19.230  1.00  1.00           C  
ATOM   1542  CD1 ILE A 670      14.820  -9.460  19.731  1.00  1.00           C  
ATOM   1543  HN  ILE A 670      15.560  -9.782  16.245  1.00  1.00           H  
ATOM   1544  HA  ILE A 670      16.908 -11.147  18.509  1.00  1.00           H  
ATOM   1545  HB  ILE A 670      14.159 -11.951  17.444  1.00  1.00           H  
ATOM   1546 1HG1 ILE A 670      13.171 -10.779  19.424  1.00  1.00           H  
ATOM   1547 2HG1 ILE A 670      13.571  -9.808  18.049  1.00  1.00           H  
ATOM   1548 1HG2 ILE A 670      15.542 -12.473  20.098  1.00  1.00           H  
ATOM   1549 2HG2 ILE A 670      15.402 -13.631  18.767  1.00  1.00           H  
ATOM   1550 3HG2 ILE A 670      13.971 -13.065  19.597  1.00  1.00           H  
ATOM   1551 1HD1 ILE A 670      15.577  -8.880  19.212  1.00  1.00           H  
ATOM   1552 2HD1 ILE A 670      15.297 -10.018  20.537  1.00  1.00           H  
ATOM   1553 3HD1 ILE A 670      14.148  -8.739  20.202  1.00  1.00           H  
ATOM   1554  N   LEU A 671      17.600 -13.067  17.104  1.00  1.00           N  
ATOM   1555  CA  LEU A 671      18.118 -14.175  16.297  1.00  1.00           C  
ATOM   1556  C   LEU A 671      18.172 -15.481  17.128  1.00  1.00           C  
ATOM   1557  O   LEU A 671      18.174 -15.422  18.355  1.00  1.00           O  
ATOM   1558  CB  LEU A 671      19.526 -13.831  15.823  1.00  1.00           C  
ATOM   1559  CG  LEU A 671      19.772 -12.476  15.145  1.00  1.00           C  
ATOM   1560  CD1 LEU A 671      21.271 -12.205  15.091  1.00  1.00           C  
ATOM   1561  CD2 LEU A 671      19.147 -12.450  13.759  1.00  1.00           C  
ATOM   1562  HN  LEU A 671      17.972 -12.904  18.008  1.00  1.00           H  
ATOM   1563  HA  LEU A 671      17.450 -14.317  15.447  1.00  1.00           H  
ATOM   1564  HB1 LEU A 671      19.902 -14.612  15.164  1.00  1.00           H  
ATOM   1565  HB2 LEU A 671      20.181 -13.869  16.695  1.00  1.00           H  
ATOM   1566  HG  LEU A 671      19.319 -11.681  15.737  1.00  1.00           H  
ATOM   1567 1HD1 LEU A 671      21.788 -12.959  14.497  1.00  1.00           H  
ATOM   1568 2HD1 LEU A 671      21.717 -12.185  16.086  1.00  1.00           H  
ATOM   1569 3HD1 LEU A 671      21.463 -11.235  14.629  1.00  1.00           H  
ATOM   1570 1HD2 LEU A 671      18.072 -12.617  13.796  1.00  1.00           H  
ATOM   1571 2HD2 LEU A 671      19.585 -13.217  13.120  1.00  1.00           H  
ATOM   1572 3HD2 LEU A 671      19.304 -11.487  13.271  1.00  1.00           H  
ATOM   1573  N   PRO A 672      18.274 -16.659  16.470  1.00  1.00           N  
ATOM   1574  CA  PRO A 672      18.352 -17.911  17.214  1.00  1.00           C  
ATOM   1575  C   PRO A 672      19.684 -18.071  17.900  1.00  1.00           C  
ATOM   1576  O   PRO A 672      20.698 -17.579  17.410  1.00  1.00           O  
ATOM   1577  CB  PRO A 672      18.176 -18.988  16.132  1.00  1.00           C  
ATOM   1578  CG  PRO A 672      17.849 -18.262  14.880  1.00  1.00           C  
ATOM   1579  CD  PRO A 672      18.443 -16.904  15.035  1.00  1.00           C  
ATOM   1580  HA  PRO A 672      17.550 -17.960  17.952  1.00  1.00           H  
ATOM   1581  HB1 PRO A 672      17.394 -19.696  16.404  1.00  1.00           H  
ATOM   1582  HB2 PRO A 672      19.090 -19.568  15.975  1.00  1.00           H  
ATOM   1583  HG1 PRO A 672      18.278 -18.701  14.009  1.00  1.00           H  
ATOM   1584  HG2 PRO A 672      16.771 -18.191  14.733  1.00  1.00           H  
ATOM   1585  HD1 PRO A 672      19.505 -16.901  14.781  1.00  1.00           H  
ATOM   1586  HD2 PRO A 672      17.933 -16.159  14.441  1.00  1.00           H  
ATOM   1587  N   PHE A 673      19.668 -18.731  19.047  1.00  1.00           N  
ATOM   1588  CA  PHE A 673      20.866 -18.995  19.803  1.00  1.00           C  
ATOM   1589  C   PHE A 673      21.638 -20.110  19.089  1.00  1.00           C  
ATOM   1590  O   PHE A 673      21.045 -21.105  18.665  1.00  1.00           O  
ATOM   1591  CB  PHE A 673      20.506 -19.391  21.244  1.00  1.00           C  
ATOM   1592  CG  PHE A 673      21.685 -19.447  22.162  1.00  1.00           C  
ATOM   1593  CD1 PHE A 673      22.276 -18.278  22.605  1.00  1.00           C  
ATOM   1594  CD2 PHE A 673      22.228 -20.676  22.565  1.00  1.00           C  
ATOM   1595  CE1 PHE A 673      23.386 -18.311  23.445  1.00  1.00           C  
ATOM   1596  CE2 PHE A 673      23.341 -20.719  23.403  1.00  1.00           C  
ATOM   1597  CZ  PHE A 673      23.919 -19.533  23.849  1.00  1.00           C  
ATOM   1598  HN  PHE A 673      18.830 -19.232  19.258  1.00  1.00           H  
ATOM   1599  HA  PHE A 673      21.455 -18.075  19.798  1.00  1.00           H  
ATOM   1600  HB1 PHE A 673      19.967 -20.340  21.261  1.00  1.00           H  
ATOM   1601  HB2 PHE A 673      19.816 -18.648  21.644  1.00  1.00           H  
ATOM   1602  HD1 PHE A 673      21.895 -17.315  22.293  1.00  1.00           H  
ATOM   1603  HD2 PHE A 673      21.785 -21.589  22.189  1.00  1.00           H  
ATOM   1604  HE1 PHE A 673      23.830 -17.373  23.737  1.00  1.00           H  
ATOM   1605  HE2 PHE A 673      23.797 -21.664  23.664  1.00  1.00           H  
ATOM   1606  HZ  PHE A 673      24.811 -19.553  24.459  1.00  1.00           H  
ATOM   1607  N   MET A 674      22.947 -19.925  18.939  1.00  1.00           N  
ATOM   1608  CA  MET A 674      23.821 -20.887  18.259  1.00  1.00           C  
ATOM   1609  C   MET A 674      24.743 -21.448  19.308  1.00  1.00           C  
ATOM   1610  O   MET A 674      25.739 -20.829  19.663  1.00  1.00           O  
ATOM   1611  CB  MET A 674      24.625 -20.202  17.155  1.00  1.00           C  
ATOM   1612  CG  MET A 674      23.773 -19.569  16.074  1.00  1.00           C  
ATOM   1613  SD  MET A 674      22.846 -20.819  15.189  1.00  1.00           S  
ATOM   1614  CE  MET A 674      21.664 -19.815  14.303  1.00  1.00           C  
ATOM   1615  HN  MET A 674      23.461 -19.208  19.397  1.00  1.00           H  
ATOM   1616  HA  MET A 674      23.219 -21.691  17.831  1.00  1.00           H  
ATOM   1617  HB1 MET A 674      25.307 -20.923  16.697  1.00  1.00           H  
ATOM   1618  HB2 MET A 674      25.259 -19.435  17.597  1.00  1.00           H  
ATOM   1619  HG1 MET A 674      24.382 -19.026  15.352  1.00  1.00           H  
ATOM   1620  HG2 MET A 674      23.082 -18.842  16.499  1.00  1.00           H  
ATOM   1621  HE1 MET A 674      22.108 -19.404  13.396  1.00  1.00           H  
ATOM   1622  HE2 MET A 674      21.317 -18.993  14.928  1.00  1.00           H  
ATOM   1623  HE3 MET A 674      20.795 -20.413  14.038  1.00  1.00           H  
ATOM   1624  N   LYS A 675      24.405 -22.634  19.800  1.00  1.00           N  
ATOM   1625  CA  LYS A 675      24.991 -23.146  21.038  1.00  1.00           C  
ATOM   1626  C   LYS A 675      26.510 -23.151  21.015  1.00  1.00           C  
ATOM   1627  O   LYS A 675      27.136 -22.713  21.966  1.00  1.00           O  
ATOM   1628  CB  LYS A 675      24.462 -24.552  21.354  1.00  1.00           C  
ATOM   1629  CG  LYS A 675      24.989 -25.138  22.670  1.00  1.00           C  
ATOM   1630  CD  LYS A 675      24.239 -26.402  23.066  1.00  1.00           C  
ATOM   1631  CE  LYS A 675      24.873 -27.101  24.261  1.00  1.00           C  
ATOM   1632  NZ  LYS A 675      23.886 -28.053  24.875  1.00  1.00           N1+
ATOM   1633  HN  LYS A 675      23.686 -23.083  19.276  1.00  1.00           H  
ATOM   1634  HA  LYS A 675      24.689 -22.446  21.810  1.00  1.00           H  
ATOM   1635  HB1 LYS A 675      24.720 -25.227  20.535  1.00  1.00           H  
ATOM   1636  HB2 LYS A 675      23.372 -24.519  21.381  1.00  1.00           H  
ATOM   1637  HG1 LYS A 675      24.911 -24.396  23.466  1.00  1.00           H  
ATOM   1638  HG2 LYS A 675      26.053 -25.361  22.559  1.00  1.00           H  
ATOM   1639  HD1 LYS A 675      24.209 -27.088  22.217  1.00  1.00           H  
ATOM   1640  HD2 LYS A 675      23.200 -26.137  23.271  1.00  1.00           H  
ATOM   1641  HE1 LYS A 675      25.172 -26.382  25.026  1.00  1.00           H  
ATOM   1642  HE2 LYS A 675      25.761 -27.659  23.955  1.00  1.00           H  
ATOM   1643  HZ1 LYS A 675      23.655 -28.781  24.163  1.00  1.00           H  
ATOM   1644  HZ2 LYS A 675      22.995 -27.575  25.118  1.00  1.00           H  
ATOM   1645  HZ3 LYS A 675      24.274 -28.538  25.705  1.00  1.00           H  
ATOM   1646  N   TYR A 676      27.093 -23.631  19.916  1.00  1.00           N  
ATOM   1647  CA  TYR A 676      28.542 -23.807  19.821  1.00  1.00           C  
ATOM   1648  C   TYR A 676      29.294 -22.630  19.185  1.00  1.00           C  
ATOM   1649  O   TYR A 676      30.491 -22.739  18.933  1.00  1.00           O  
ATOM   1650  CB  TYR A 676      28.854 -25.151  19.140  1.00  1.00           C  
ATOM   1651  CG  TYR A 676      28.402 -26.314  19.987  1.00  1.00           C  
ATOM   1652  CD1 TYR A 676      29.027 -26.587  21.213  1.00  1.00           C  
ATOM   1653  CD2 TYR A 676      27.330 -27.114  19.601  1.00  1.00           C  
ATOM   1654  CE1 TYR A 676      28.614 -27.638  22.027  1.00  1.00           C  
ATOM   1655  CE2 TYR A 676      26.897 -28.174  20.408  1.00  1.00           C  
ATOM   1656  CZ  TYR A 676      27.541 -28.436  21.618  1.00  1.00           C  
ATOM   1657  OH  TYR A 676      27.110 -29.475  22.425  1.00  1.00           O  
ATOM   1658  HN  TYR A 676      26.558 -23.872  19.108  1.00  1.00           H  
ATOM   1659  HA  TYR A 676      28.929 -23.851  20.840  1.00  1.00           H  
ATOM   1660  HB1 TYR A 676      29.921 -25.249  18.944  1.00  1.00           H  
ATOM   1661  HB2 TYR A 676      28.358 -25.180  18.176  1.00  1.00           H  
ATOM   1662  HD1 TYR A 676      29.851 -25.960  21.526  1.00  1.00           H  
ATOM   1663  HD2 TYR A 676      26.842 -26.915  18.658  1.00  1.00           H  
ATOM   1664  HE1 TYR A 676      29.124 -27.834  22.955  1.00  1.00           H  
ATOM   1665  HE2 TYR A 676      26.068 -28.781  20.070  1.00  1.00           H  
ATOM   1666  HH  TYR A 676      27.166 -30.285  21.919  1.00  1.00           H  
ATOM   1667  N   GLY A 677      28.612 -21.501  18.957  1.00  1.00           N  
ATOM   1668  CA  GLY A 677      29.263 -20.275  18.507  1.00  1.00           C  
ATOM   1669  C   GLY A 677      29.795 -20.381  17.077  1.00  1.00           C  
ATOM   1670  O   GLY A 677      29.315 -21.195  16.271  1.00  1.00           O  
ATOM   1671  HN  GLY A 677      27.609 -21.489  19.017  1.00  1.00           H  
ATOM   1672  HA1 GLY A 677      30.073 -20.044  19.199  1.00  1.00           H  
ATOM   1673  HA2 GLY A 677      28.512 -19.485  18.553  1.00  1.00           H  
ATOM   1674  N   ASP A 678      30.811 -19.575  16.772  1.00  1.00           N  
ATOM   1675  CA  ASP A 678      31.371 -19.544  15.429  1.00  1.00           C  
ATOM   1676  C   ASP A 678      32.245 -20.780  15.145  1.00  1.00           C  
ATOM   1677  O   ASP A 678      32.969 -21.271  16.009  1.00  1.00           O  
ATOM   1678  CB  ASP A 678      32.131 -18.245  15.173  1.00  1.00           C  
ATOM   1679  CG  ASP A 678      33.549 -18.277  15.722  1.00  1.00           C  
ATOM   1680  OD1 ASP A 678      33.776 -17.931  16.899  1.00  1.00           O  
ATOM   1681  OD2 ASP A 678      34.452 -18.664  14.954  1.00  1.00           O1-
ATOM   1682  HN  ASP A 678      31.375 -18.999  17.362  1.00  1.00           H  
ATOM   1683  HA  ASP A 678      30.515 -19.563  14.755  1.00  1.00           H  
ATOM   1684  HB1 ASP A 678      31.603 -17.380  15.571  1.00  1.00           H  
ATOM   1685  HB2 ASP A 678      32.202 -18.083  14.096  1.00  1.00           H  
ATOM   1686  N   LEU A 679      32.175 -21.249  13.911  1.00  1.00           N  
ATOM   1687  CA  LEU A 679      32.900 -22.429  13.482  1.00  1.00           C  
ATOM   1688  C   LEU A 679      34.427 -22.321  13.587  1.00  1.00           C  
ATOM   1689  O   LEU A 679      35.071 -23.295  13.968  1.00  1.00           O  
ATOM   1690  CB  LEU A 679      32.469 -22.817  12.059  1.00  1.00           C  
ATOM   1691  CG  LEU A 679      33.083 -24.053  11.415  1.00  1.00           C  
ATOM   1692  CD1 LEU A 679      32.741 -25.291  12.194  1.00  1.00           C  
ATOM   1693  CD2 LEU A 679      32.580 -24.167   9.989  1.00  1.00           C  
ATOM   1694  HN  LEU A 679      31.683 -20.651  13.279  1.00  1.00           H  
ATOM   1695  HA  LEU A 679      32.586 -23.220  14.166  1.00  1.00           H  
ATOM   1696  HB1 LEU A 679      32.663 -21.959  11.415  1.00  1.00           H  
ATOM   1697  HB2 LEU A 679      31.383 -22.928  12.063  1.00  1.00           H  
ATOM   1698  HG  LEU A 679      34.169 -23.945  11.384  1.00  1.00           H  
ATOM   1699 1HD1 LEU A 679      31.661 -25.416  12.283  1.00  1.00           H  
ATOM   1700 2HD1 LEU A 679      33.153 -25.255  13.203  1.00  1.00           H  
ATOM   1701 3HD1 LEU A 679      33.137 -26.178  11.704  1.00  1.00           H  
ATOM   1702 1HD2 LEU A 679      32.870 -23.302   9.390  1.00  1.00           H  
ATOM   1703 2HD2 LEU A 679      31.492 -24.242   9.961  1.00  1.00           H  
ATOM   1704 3HD2 LEU A 679      32.975 -25.056   9.499  1.00  1.00           H  
ATOM   1705  N   HIS A 680      35.007 -21.167  13.272  1.00  1.00           N  
ATOM   1706  CA  HIS A 680      36.463 -20.995  13.379  1.00  1.00           C  
ATOM   1707  C   HIS A 680      36.993 -21.293  14.783  1.00  1.00           C  
ATOM   1708  O   HIS A 680      37.935 -22.068  14.932  1.00  1.00           O  
ATOM   1709  CB  HIS A 680      36.890 -19.586  12.990  1.00  1.00           C  
ATOM   1710  CG  HIS A 680      38.369 -19.428  12.863  1.00  1.00           C  
ATOM   1711  CD2 HIS A 680      39.231 -19.849  11.912  1.00  1.00           C  
ATOM   1712  ND1 HIS A 680      39.134 -18.779  13.811  1.00  1.00           N  
ATOM   1713  CE1 HIS A 680      40.402 -18.800  13.444  1.00  1.00           C  
ATOM   1714  NE2 HIS A 680      40.488 -19.448  12.298  1.00  1.00           N  
ATOM   1715  HN  HIS A 680      34.430 -20.351  13.159  1.00  1.00           H  
ATOM   1716  HA  HIS A 680      36.901 -21.716  12.688  1.00  1.00           H  
ATOM   1717  HB1 HIS A 680      36.514 -18.839  13.690  1.00  1.00           H  
ATOM   1718  HB2 HIS A 680      36.454 -19.332  12.026  1.00  1.00           H  
ATOM   1719  HD1 HIS A 680      38.770 -18.327  14.606  1.00  1.00           H  
ATOM   1720  HD2 HIS A 680      38.965 -20.376  11.007  1.00  1.00           H  
ATOM   1721  HE1 HIS A 680      41.226 -18.364  13.990  1.00  1.00           H  
ATOM   1722  N   THR A 681      36.406 -20.669  15.803  1.00  1.00           N  
ATOM   1723  CA  THR A 681      36.853 -20.910  17.163  1.00  1.00           C  
ATOM   1724  C   THR A 681      36.620 -22.368  17.574  1.00  1.00           C  
ATOM   1725  O   THR A 681      37.476 -22.969  18.238  1.00  1.00           O  
ATOM   1726  CB  THR A 681      36.165 -20.002  18.184  1.00  1.00           C  
ATOM   1727  CG2 THR A 681      36.962 -20.019  19.491  1.00  1.00           C  
ATOM   1728  OG1 THR A 681      36.059 -18.659  17.682  1.00  1.00           O  
ATOM   1729  HN  THR A 681      35.682 -19.996  15.650  1.00  1.00           H  
ATOM   1730  HA  THR A 681      37.927 -20.717  17.165  1.00  1.00           H  
ATOM   1731  HB  THR A 681      35.154 -20.377  18.379  1.00  1.00           H  
ATOM   1732  HG1 THR A 681      35.543 -18.614  16.861  1.00  1.00           H  
ATOM   1733 1HG2 THR A 681      37.977 -19.654  19.336  1.00  1.00           H  
ATOM   1734 2HG2 THR A 681      37.035 -21.023  19.904  1.00  1.00           H  
ATOM   1735 3HG2 THR A 681      36.485 -19.378  20.230  1.00  1.00           H  
ATOM   1736  N   TYR A 682      35.494 -22.944  17.148  1.00  1.00           N  
ATOM   1737  CA  TYR A 682      35.196 -24.356  17.411  1.00  1.00           C  
ATOM   1738  C   TYR A 682      36.258 -25.312  16.852  1.00  1.00           C  
ATOM   1739  O   TYR A 682      36.691 -26.233  17.545  1.00  1.00           O  
ATOM   1740  CB  TYR A 682      33.818 -24.718  16.889  1.00  1.00           C  
ATOM   1741  CG  TYR A 682      33.334 -26.103  17.274  1.00  1.00           C  
ATOM   1742  CD1 TYR A 682      33.678 -27.218  16.515  1.00  1.00           C  
ATOM   1743  CD2 TYR A 682      32.495 -26.299  18.379  1.00  1.00           C  
ATOM   1744  CE1 TYR A 682      33.236 -28.490  16.860  1.00  1.00           C  
ATOM   1745  CE2 TYR A 682      32.039 -27.580  18.732  1.00  1.00           C  
ATOM   1746  CZ  TYR A 682      32.414 -28.663  17.958  1.00  1.00           C  
ATOM   1747  OH  TYR A 682      31.989 -29.935  18.266  1.00  1.00           O  
ATOM   1748  HN  TYR A 682      34.887 -22.315  16.654  1.00  1.00           H  
ATOM   1749  HA  TYR A 682      35.206 -24.452  18.497  1.00  1.00           H  
ATOM   1750  HB1 TYR A 682      33.801 -24.635  15.801  1.00  1.00           H  
ATOM   1751  HB2 TYR A 682      33.090 -23.986  17.244  1.00  1.00           H  
ATOM   1752  HD1 TYR A 682      34.303 -27.079  15.641  1.00  1.00           H  
ATOM   1753  HD2 TYR A 682      32.183 -25.429  18.937  1.00  1.00           H  
ATOM   1754  HE1 TYR A 682      33.531 -29.336  16.258  1.00  1.00           H  
ATOM   1755  HE2 TYR A 682      31.386 -27.692  19.585  1.00  1.00           H  
ATOM   1756  HH  TYR A 682      31.040 -29.858  18.350  1.00  1.00           H  
ATOM   1757  N   LEU A 683      36.678 -25.100  15.613  1.00  1.00           N  
ATOM   1758  CA  LEU A 683      37.742 -25.901  15.023  1.00  1.00           C  
ATOM   1759  C   LEU A 683      39.018 -25.831  15.873  1.00  1.00           C  
ATOM   1760  O   LEU A 683      39.688 -26.850  16.096  1.00  1.00           O  
ATOM   1761  CB  LEU A 683      38.047 -25.435  13.589  1.00  1.00           C  
ATOM   1762  CG  LEU A 683      36.949 -25.605  12.516  1.00  1.00           C  
ATOM   1763  CD1 LEU A 683      37.261 -24.789  11.273  1.00  1.00           C  
ATOM   1764  CD2 LEU A 683      36.723 -27.063  12.145  1.00  1.00           C  
ATOM   1765  HN  LEU A 683      36.266 -24.333  15.110  1.00  1.00           H  
ATOM   1766  HA  LEU A 683      37.394 -26.935  15.022  1.00  1.00           H  
ATOM   1767  HB1 LEU A 683      38.942 -25.945  13.234  1.00  1.00           H  
ATOM   1768  HB2 LEU A 683      38.324 -24.380  13.634  1.00  1.00           H  
ATOM   1769  HG  LEU A 683      36.014 -25.224  12.922  1.00  1.00           H  
ATOM   1770 1HD1 LEU A 683      38.207 -25.099  10.826  1.00  1.00           H  
ATOM   1771 2HD1 LEU A 683      37.339 -23.729  11.515  1.00  1.00           H  
ATOM   1772 3HD1 LEU A 683      36.474 -24.893  10.525  1.00  1.00           H  
ATOM   1773 1HD2 LEU A 683      36.403 -27.650  13.004  1.00  1.00           H  
ATOM   1774 2HD2 LEU A 683      37.630 -27.517  11.744  1.00  1.00           H  
ATOM   1775 3HD2 LEU A 683      35.952 -27.154  11.379  1.00  1.00           H  
ATOM   1776  N   LEU A 684      39.344 -24.628  16.348  1.00  1.00           N  
ATOM   1777  CA  LEU A 684      40.539 -24.454  17.161  1.00  1.00           C  
ATOM   1778  C   LEU A 684      40.392 -25.148  18.511  1.00  1.00           C  
ATOM   1779  O   LEU A 684      41.319 -25.830  18.943  1.00  1.00           O  
ATOM   1780  CB  LEU A 684      40.853 -22.966  17.345  1.00  1.00           C  
ATOM   1781  CG  LEU A 684      41.252 -22.204  16.067  1.00  1.00           C  
ATOM   1782  CD1 LEU A 684      41.407 -20.735  16.373  1.00  1.00           C  
ATOM   1783  CD2 LEU A 684      42.542 -22.743  15.479  1.00  1.00           C  
ATOM   1784  HN  LEU A 684      38.802 -23.827  16.080  1.00  1.00           H  
ATOM   1785  HA  LEU A 684      41.356 -24.953  16.636  1.00  1.00           H  
ATOM   1786  HB1 LEU A 684      41.662 -22.859  18.070  1.00  1.00           H  
ATOM   1787  HB2 LEU A 684      39.988 -22.476  17.794  1.00  1.00           H  
ATOM   1788  HG  LEU A 684      40.468 -22.308  15.316  1.00  1.00           H  
ATOM   1789 1HD1 LEU A 684      42.149 -20.567  17.154  1.00  1.00           H  
ATOM   1790 2HD1 LEU A 684      40.465 -20.300  16.705  1.00  1.00           H  
ATOM   1791 3HD1 LEU A 684      41.734 -20.188  15.490  1.00  1.00           H  
ATOM   1792 1HD2 LEU A 684      42.434 -23.773  15.141  1.00  1.00           H  
ATOM   1793 2HD2 LEU A 684      43.369 -22.700  16.187  1.00  1.00           H  
ATOM   1794 3HD2 LEU A 684      42.834 -22.167  14.601  1.00  1.00           H  
ATOM   1795  N   TYR A 685      39.235 -24.993  19.159  1.00  1.00           N  
ATOM   1796  CA  TYR A 685      38.971 -25.670  20.430  1.00  1.00           C  
ATOM   1797  C   TYR A 685      39.021 -27.192  20.316  1.00  1.00           C  
ATOM   1798  O   TYR A 685      39.411 -27.864  21.276  1.00  1.00           O  
ATOM   1799  CB  TYR A 685      37.606 -25.292  21.020  1.00  1.00           C  
ATOM   1800  CG  TYR A 685      37.436 -23.930  21.604  1.00  1.00           C  
ATOM   1801  CD1 TYR A 685      38.516 -23.174  22.067  1.00  1.00           C  
ATOM   1802  CD2 TYR A 685      36.153 -23.404  21.770  1.00  1.00           C  
ATOM   1803  CE1 TYR A 685      38.324 -21.941  22.646  1.00  1.00           C  
ATOM   1804  CE2 TYR A 685      35.957 -22.150  22.337  1.00  1.00           C  
ATOM   1805  CZ  TYR A 685      37.046 -21.431  22.779  1.00  1.00           C  
ATOM   1806  OH  TYR A 685      36.869 -20.182  23.338  1.00  1.00           O  
ATOM   1807  HN  TYR A 685      38.547 -24.421  18.718  1.00  1.00           H  
ATOM   1808  HA  TYR A 685      39.785 -25.408  21.104  1.00  1.00           H  
ATOM   1809  HB1 TYR A 685      37.395 -25.969  21.846  1.00  1.00           H  
ATOM   1810  HB2 TYR A 685      36.831 -25.468  20.272  1.00  1.00           H  
ATOM   1811  HD1 TYR A 685      39.526 -23.545  21.993  1.00  1.00           H  
ATOM   1812  HD2 TYR A 685      35.298 -23.966  21.432  1.00  1.00           H  
ATOM   1813  HE1 TYR A 685      39.169 -21.371  23.000  1.00  1.00           H  
ATOM   1814  HE2 TYR A 685      34.970 -21.728  22.435  1.00  1.00           H  
ATOM   1815  HH  TYR A 685      37.265 -19.577  22.718  1.00  1.00           H  
ATOM   1816  N   SER A 686      38.622 -27.738  19.167  1.00  1.00           N  
ATOM   1817  CA  SER A 686      38.691 -29.199  18.928  1.00  1.00           C  
ATOM   1818  C   SER A 686      40.096 -29.800  18.971  1.00  1.00           C  
ATOM   1819  O   SER A 686      40.241 -31.012  19.090  1.00  1.00           O  
ATOM   1820  CB  SER A 686      38.032 -29.580  17.601  1.00  1.00           C  
ATOM   1821  OG  SER A 686      38.897 -29.420  16.501  1.00  1.00           O  
ATOM   1822  HN  SER A 686      38.343 -27.118  18.432  1.00  1.00           H  
ATOM   1823  HA  SER A 686      38.133 -29.646  19.746  1.00  1.00           H  
ATOM   1824  HB1 SER A 686      37.107 -29.020  17.442  1.00  1.00           H  
ATOM   1825  HB2 SER A 686      37.769 -30.635  17.648  1.00  1.00           H  
ATOM   1826  HG  SER A 686      39.235 -28.517  16.457  1.00  1.00           H  
ATOM   1827  N   ARG A 687      41.117 -28.960  18.843  1.00  1.00           N  
ATOM   1828  CA  ARG A 687      42.510 -29.374  18.978  1.00  1.00           C  
ATOM   1829  C   ARG A 687      43.063 -29.281  20.421  1.00  1.00           C  
ATOM   1830  O   ARG A 687      44.252 -29.543  20.653  1.00  1.00           O  
ATOM   1831  CB  ARG A 687      43.357 -28.555  18.012  1.00  1.00           C  
ATOM   1832  CG  ARG A 687      43.012 -28.905  16.576  1.00  1.00           C  
ATOM   1833  CD  ARG A 687      43.446 -27.846  15.602  1.00  1.00           C  
ATOM   1834  NE  ARG A 687      44.887 -27.643  15.615  1.00  1.00           N  
ATOM   1835  CZ  ARG A 687      45.493 -26.588  15.056  1.00  1.00           C  
ATOM   1836  NH1 ARG A 687      46.819 -26.506  15.155  1.00  1.00           N1+
ATOM   1837  NH2 ARG A 687      44.792 -25.611  14.405  1.00  1.00           N  
ATOM   1838  HN  ARG A 687      40.942 -27.993  18.637  1.00  1.00           H  
ATOM   1839  HA  ARG A 687      42.578 -30.426  18.695  1.00  1.00           H  
ATOM   1840  HB1 ARG A 687      44.419 -28.729  18.191  1.00  1.00           H  
ATOM   1841  HB2 ARG A 687      43.181 -27.493  18.194  1.00  1.00           H  
ATOM   1842  HG1 ARG A 687      41.933 -29.018  16.453  1.00  1.00           H  
ATOM   1843  HG2 ARG A 687      43.450 -29.869  16.314  1.00  1.00           H  
ATOM   1844  HD1 ARG A 687      42.957 -26.897  15.838  1.00  1.00           H  
ATOM   1845  HD2 ARG A 687      43.184 -28.119  14.582  1.00  1.00           H  
ATOM   1846  HE  ARG A 687      45.391 -28.338  16.132  1.00  1.00           H  
ATOM   1847 1HH1 ARG A 687      47.402 -27.210  15.562  1.00  1.00           H  
ATOM   1848 2HH1 ARG A 687      47.247 -25.676  14.786  1.00  1.00           H  
ATOM   1849 1HH2 ARG A 687      43.796 -25.670  14.267  1.00  1.00           H  
ATOM   1850 2HH2 ARG A 687      45.240 -24.780  14.026  1.00  1.00           H  
ATOM   1851  N   LEU A 688      42.187 -28.936  21.363  1.00  1.00           N  
ATOM   1852  CA  LEU A 688      42.486 -28.836  22.769  1.00  1.00           C  
ATOM   1853  C   LEU A 688      41.593 -29.824  23.517  1.00  1.00           C  
ATOM   1854  O   LEU A 688      40.461 -30.092  23.094  1.00  1.00           O  
ATOM   1855  CB  LEU A 688      42.227 -27.406  23.261  1.00  1.00           C  
ATOM   1856  CG  LEU A 688      42.993 -26.303  22.510  1.00  1.00           C  
ATOM   1857  CD1 LEU A 688      42.658 -24.934  23.067  1.00  1.00           C  
ATOM   1858  CD2 LEU A 688      44.497 -26.498  22.536  1.00  1.00           C  
ATOM   1859  HN  LEU A 688      41.232 -28.748  21.123  1.00  1.00           H  
ATOM   1860  HA  LEU A 688      43.529 -29.118  22.926  1.00  1.00           H  
ATOM   1861  HB1 LEU A 688      42.468 -27.346  24.322  1.00  1.00           H  
ATOM   1862  HB2 LEU A 688      41.159 -27.192  23.181  1.00  1.00           H  
ATOM   1863  HG  LEU A 688      42.668 -26.314  21.468  1.00  1.00           H  
ATOM   1864 1HD1 LEU A 688      42.977 -24.830  24.104  1.00  1.00           H  
ATOM   1865 2HD1 LEU A 688      41.583 -24.755  23.029  1.00  1.00           H  
ATOM   1866 3HD1 LEU A 688      43.133 -24.143  22.486  1.00  1.00           H  
ATOM   1867 1HD2 LEU A 688      44.788 -27.420  22.033  1.00  1.00           H  
ATOM   1868 2HD2 LEU A 688      44.871 -26.546  23.559  1.00  1.00           H  
ATOM   1869 3HD2 LEU A 688      45.013 -25.679  22.035  1.00  1.00           H  
ATOM   1870  N   GLU A 689      42.120 -30.364  24.615  1.00  1.00           N  
ATOM   1871  CA  GLU A 689      41.471 -31.465  25.359  1.00  1.00           C  
ATOM   1872  C   GLU A 689      40.117 -31.104  25.952  1.00  1.00           C  
ATOM   1873  O   GLU A 689      39.226 -31.953  25.995  1.00  1.00           O  
ATOM   1874  CB  GLU A 689      42.372 -31.984  26.493  1.00  1.00           C  
ATOM   1875  CG  GLU A 689      43.499 -32.908  26.041  1.00  1.00           C  
ATOM   1876  CD  GLU A 689      43.036 -34.321  25.699  1.00  1.00           C  
ATOM   1877  OE1 GLU A 689      42.136 -34.859  26.380  1.00  1.00           O  
ATOM   1878  OE2 GLU A 689      43.590 -34.917  24.752  1.00  1.00           O1-
ATOM   1879  HN  GLU A 689      43.059 -30.145  24.868  1.00  1.00           H  
ATOM   1880  HA  GLU A 689      41.299 -32.267  24.638  1.00  1.00           H  
ATOM   1881  HB1 GLU A 689      41.781 -32.519  27.240  1.00  1.00           H  
ATOM   1882  HB2 GLU A 689      42.794 -31.132  27.024  1.00  1.00           H  
ATOM   1883  HG1 GLU A 689      44.230 -33.008  26.843  1.00  1.00           H  
ATOM   1884  HG2 GLU A 689      44.028 -32.483  25.188  1.00  1.00           H  
ATOM   1885  N   THR A 690      39.959 -29.858  26.384  1.00  1.00           N  
ATOM   1886  CA  THR A 690      38.788 -29.462  27.182  1.00  1.00           C  
ATOM   1887  C   THR A 690      37.523 -29.197  26.358  1.00  1.00           C  
ATOM   1888  O   THR A 690      36.420 -29.425  26.855  1.00  1.00           O  
ATOM   1889  CB  THR A 690      39.063 -28.199  28.046  1.00  1.00           C  
ATOM   1890  CG2 THR A 690      40.352 -28.351  28.879  1.00  1.00           C  
ATOM   1891  OG1 THR A 690      39.151 -27.043  27.197  1.00  1.00           O  
ATOM   1892  HN  THR A 690      40.728 -29.231  26.306  1.00  1.00           H  
ATOM   1893  HA  THR A 690      38.574 -30.300  27.849  1.00  1.00           H  
ATOM   1894  HB  THR A 690      38.234 -28.076  28.756  1.00  1.00           H  
ATOM   1895  HG1 THR A 690      38.298 -26.801  26.835  1.00  1.00           H  
ATOM   1896 1HG2 THR A 690      41.236 -28.413  28.245  1.00  1.00           H  
ATOM   1897 2HG2 THR A 690      40.318 -29.253  29.491  1.00  1.00           H  
ATOM   1898 3HG2 THR A 690      40.486 -27.498  29.544  1.00  1.00           H  
ATOM   1899  N   GLY A 691      37.669 -28.694  25.132  1.00  1.00           N  
ATOM   1900  CA  GLY A 691      36.508 -28.310  24.309  1.00  1.00           C  
ATOM   1901  C   GLY A 691      35.852 -29.509  23.622  1.00  1.00           C  
ATOM   1902  O   GLY A 691      35.818 -30.601  24.188  1.00  1.00           O  
ATOM   1903  HN  GLY A 691      38.591 -28.624  24.755  1.00  1.00           H  
ATOM   1904  HA1 GLY A 691      36.903 -27.612  23.574  1.00  1.00           H  
ATOM   1905  HA2 GLY A 691      35.786 -27.788  24.938  1.00  1.00           H  
ATOM   1906  N   PRO A 692      35.342 -29.328  22.385  1.00  1.00           N  
ATOM   1907  CA  PRO A 692      35.010 -30.518  21.602  1.00  1.00           C  
ATOM   1908  C   PRO A 692      36.198 -31.427  21.417  1.00  1.00           C  
ATOM   1909  O   PRO A 692      37.338 -30.990  21.517  1.00  1.00           O  
ATOM   1910  CB  PRO A 692      34.596 -29.944  20.246  1.00  1.00           C  
ATOM   1911  CG  PRO A 692      35.168 -28.568  20.224  1.00  1.00           C  
ATOM   1912  CD  PRO A 692      35.022 -28.102  21.633  1.00  1.00           C  
ATOM   1913  HA  PRO A 692      34.199 -31.071  22.078  1.00  1.00           H  
ATOM   1914  HB1 PRO A 692      33.510 -29.878  20.223  1.00  1.00           H  
ATOM   1915  HB2 PRO A 692      34.905 -30.536  19.382  1.00  1.00           H  
ATOM   1916  HG1 PRO A 692      36.223 -28.602  19.966  1.00  1.00           H  
ATOM   1917  HG2 PRO A 692      34.692 -27.902  19.510  1.00  1.00           H  
ATOM   1918  HD1 PRO A 692      35.703 -27.285  21.855  1.00  1.00           H  
ATOM   1919  HD2 PRO A 692      34.002 -27.790  21.853  1.00  1.00           H  
ATOM   1920  N   LYS A 693      35.914 -32.685  21.146  1.00  0.00           N  
ATOM   1921  CA  LYS A 693      36.939 -33.679  20.872  1.00  0.00           C  
ATOM   1922  C   LYS A 693      37.400 -33.532  19.438  1.00  0.00           C  
ATOM   1923  O   LYS A 693      36.861 -32.722  18.680  1.00  0.00           O  
ATOM   1924  CB  LYS A 693      36.366 -35.077  21.083  1.00  0.00           C  
ATOM   1925  CG  LYS A 693      35.180 -35.426  20.163  1.00  0.00           C  
ATOM   1926  CD  LYS A 693      34.677 -36.858  20.376  1.00  0.00           C  
ATOM   1927  CE  LYS A 693      33.537 -37.216  19.416  1.00  0.00           C  
ATOM   1928  NZ  LYS A 693      33.061 -38.583  19.597  1.00  0.00           N1+
ATOM   1929  HN  LYS A 693      34.943 -32.858  21.063  1.00  0.00           H  
ATOM   1930  HA  LYS A 693      37.784 -33.490  21.539  1.00  0.00           H  
ATOM   1931  HB1 LYS A 693      37.154 -35.821  20.952  1.00  0.00           H  
ATOM   1932  HB2 LYS A 693      36.047 -35.171  22.121  1.00  0.00           H  
ATOM   1933  HG1 LYS A 693      34.360 -34.727  20.331  1.00  0.00           H  
ATOM   1934  HG2 LYS A 693      35.470 -35.313  19.119  1.00  0.00           H  
ATOM   1935  HD1 LYS A 693      35.503 -37.555  20.233  1.00  0.00           H  
ATOM   1936  HD2 LYS A 693      34.343 -36.977  21.407  1.00  0.00           H  
ATOM   1937  HE1 LYS A 693      32.688 -36.547  19.561  1.00  0.00           H  
ATOM   1938  HE2 LYS A 693      33.863 -37.114  18.380  1.00  0.00           H  
ATOM   1939  HZ1 LYS A 693      32.292 -38.777  18.924  1.00  0.00           H  
ATOM   1940  HZ2 LYS A 693      33.843 -39.248  19.428  1.00  0.00           H  
ATOM   1941  HZ3 LYS A 693      32.710 -38.703  20.569  1.00  0.00           H  
ATOM   1942  N   HIS A 694      38.399 -34.322  19.077  1.00  1.00           N  
ATOM   1943  CA  HIS A 694      38.870 -34.422  17.718  1.00  1.00           C  
ATOM   1944  C   HIS A 694      37.691 -34.577  16.746  1.00  1.00           C  
ATOM   1945  O   HIS A 694      36.908 -35.518  16.880  1.00  1.00           O  
ATOM   1946  CB  HIS A 694      39.794 -35.624  17.575  1.00  1.00           C  
ATOM   1947  CG  HIS A 694      40.266 -35.846  16.175  1.00  1.00           C  
ATOM   1948  CD2 HIS A 694      39.766 -36.609  15.179  1.00  1.00           C  
ATOM   1949  ND1 HIS A 694      41.370 -35.210  15.653  1.00  1.00           N  
ATOM   1950  CE1 HIS A 694      41.543 -35.588  14.400  1.00  1.00           C  
ATOM   1951  NE2 HIS A 694      40.581 -36.435  14.087  1.00  1.00           N  
ATOM   1952  HN  HIS A 694      38.881 -34.812  19.797  1.00  1.00           H  
ATOM   1953  HA  HIS A 694      39.408 -33.495  17.506  1.00  1.00           H  
ATOM   1954  HB1 HIS A 694      39.283 -36.530  17.905  1.00  1.00           H  
ATOM   1955  HB2 HIS A 694      40.664 -35.507  18.223  1.00  1.00           H  
ATOM   1956  HD1 HIS A 694      41.955 -34.556  16.109  1.00  1.00           H  
ATOM   1957  HD2 HIS A 694      38.897 -37.251  15.230  1.00  1.00           H  
ATOM   1958  HE1 HIS A 694      42.335 -35.254  13.740  1.00  1.00           H  
ATOM   1959  N   ILE A 695      37.579 -33.661  15.780  1.00  1.00           N  
ATOM   1960  CA  ILE A 695      36.503 -33.712  14.782  1.00  1.00           C  
ATOM   1961  C   ILE A 695      36.872 -34.735  13.694  1.00  1.00           C  
ATOM   1962  O   ILE A 695      37.924 -34.607  13.083  1.00  1.00           O  
ATOM   1963  CB  ILE A 695      36.211 -32.322  14.156  1.00  1.00           C  
ATOM   1964  CG1 ILE A 695      35.835 -31.307  15.245  1.00  1.00           C  
ATOM   1965  CG2 ILE A 695      35.059 -32.418  13.159  1.00  1.00           C  
ATOM   1966  CD1 ILE A 695      35.868 -29.861  14.783  1.00  1.00           C  
ATOM   1967  HN  ILE A 695      38.226 -32.898  15.851  1.00  1.00           H  
ATOM   1968  HA  ILE A 695      35.610 -34.034  15.319  1.00  1.00           H  
ATOM   1969  HB  ILE A 695      37.109 -31.966  13.646  1.00  1.00           H  
ATOM   1970 1HG1 ILE A 695      36.541 -31.383  16.068  1.00  1.00           H  
ATOM   1971 2HG1 ILE A 695      34.861 -31.543  15.673  1.00  1.00           H  
ATOM   1972 1HG2 ILE A 695      34.162 -32.808  13.641  1.00  1.00           H  
ATOM   1973 2HG2 ILE A 695      35.292 -33.068  12.317  1.00  1.00           H  
ATOM   1974 3HG2 ILE A 695      34.809 -31.440  12.750  1.00  1.00           H  
ATOM   1975 1HD1 ILE A 695      35.076 -29.631  14.076  1.00  1.00           H  
ATOM   1976 2HD1 ILE A 695      36.822 -29.626  14.309  1.00  1.00           H  
ATOM   1977 3HD1 ILE A 695      35.772 -29.177  15.624  1.00  1.00           H  
ATOM   1978  N   PRO A 696      36.022 -35.764  13.464  1.00  1.00           N  
ATOM   1979  CA  PRO A 696      36.333 -36.714  12.367  1.00  1.00           C  
ATOM   1980  C   PRO A 696      36.171 -36.117  10.969  1.00  1.00           C  
ATOM   1981  O   PRO A 696      35.379 -35.197  10.773  1.00  1.00           O  
ATOM   1982  CB  PRO A 696      35.336 -37.861  12.571  1.00  1.00           C  
ATOM   1983  CG  PRO A 696      34.301 -37.362  13.507  1.00  1.00           C  
ATOM   1984  CD  PRO A 696      34.829 -36.163  14.236  1.00  1.00           C  
ATOM   1985  HA  PRO A 696      37.356 -37.080  12.473  1.00  1.00           H  
ATOM   1986  HB1 PRO A 696      35.861 -38.693  13.040  1.00  1.00           H  
ATOM   1987  HB2 PRO A 696      34.907 -38.254  11.646  1.00  1.00           H  
ATOM   1988  HG1 PRO A 696      33.429 -37.059  12.925  1.00  1.00           H  
ATOM   1989  HG2 PRO A 696      33.965 -38.140  14.193  1.00  1.00           H  
ATOM   1990  HD1 PRO A 696      34.099 -35.354  14.269  1.00  1.00           H  
ATOM   1991  HD2 PRO A 696      35.128 -36.420  15.253  1.00  1.00           H  
ATOM   1992  N   LEU A 697      36.921 -36.654  10.017  1.00  1.00           N  
ATOM   1993  CA  LEU A 697      36.839 -36.264   8.609  1.00  1.00           C  
ATOM   1994  C   LEU A 697      35.417 -36.105   8.049  1.00  1.00           C  
ATOM   1995  O   LEU A 697      35.149 -35.163   7.326  1.00  1.00           O  
ATOM   1996  CB  LEU A 697      37.630 -37.253   7.744  1.00  1.00           C  
ATOM   1997  CG  LEU A 697      37.462 -37.181   6.216  1.00  1.00           C  
ATOM   1998  CD1 LEU A 697      37.866 -35.819   5.636  1.00  1.00           C  
ATOM   1999  CD2 LEU A 697      38.281 -38.291   5.577  1.00  1.00           C  
ATOM   2000  HN  LEU A 697      37.643 -37.308  10.248  1.00  1.00           H  
ATOM   2001  HA  LEU A 697      37.311 -35.282   8.548  1.00  1.00           H  
ATOM   2002  HB1 LEU A 697      37.353 -38.265   8.048  1.00  1.00           H  
ATOM   2003  HB2 LEU A 697      38.691 -37.161   7.983  1.00  1.00           H  
ATOM   2004  HG  LEU A 697      36.419 -37.368   5.954  1.00  1.00           H  
ATOM   2005 1HD1 LEU A 697      38.914 -35.597   5.845  1.00  1.00           H  
ATOM   2006 2HD1 LEU A 697      37.269 -35.003   6.040  1.00  1.00           H  
ATOM   2007 3HD1 LEU A 697      37.746 -35.806   4.550  1.00  1.00           H  
ATOM   2008 1HD2 LEU A 697      37.962 -39.277   5.915  1.00  1.00           H  
ATOM   2009 2HD2 LEU A 697      39.344 -38.190   5.801  1.00  1.00           H  
ATOM   2010 3HD2 LEU A 697      38.183 -38.282   4.490  1.00  1.00           H  
ATOM   2011  N   GLN A 698      34.519 -37.016   8.386  1.00  1.00           N  
ATOM   2012  CA  GLN A 698      33.135 -36.989   7.882  1.00  1.00           C  
ATOM   2013  C   GLN A 698      32.360 -35.782   8.398  1.00  1.00           C  
ATOM   2014  O   GLN A 698      31.531 -35.219   7.689  1.00  1.00           O  
ATOM   2015  CB  GLN A 698      32.374 -38.261   8.298  1.00  1.00           C  
ATOM   2016  CG  GLN A 698      32.817 -39.544   7.593  1.00  1.00           C  
ATOM   2017  CD  GLN A 698      33.997 -40.292   8.244  1.00  1.00           C  
ATOM   2018  NE2 GLN A 698      34.285 -41.478   7.691  1.00  1.00           N  
ATOM   2019  OE1 GLN A 698      34.642 -39.828   9.220  1.00  1.00           O  
ATOM   2020  HN  GLN A 698      34.819 -37.827   8.891  1.00  1.00           H  
ATOM   2021  HA  GLN A 698      33.190 -36.914   6.792  1.00  1.00           H  
ATOM   2022  HB1 GLN A 698      31.326 -38.119   8.021  1.00  1.00           H  
ATOM   2023  HB2 GLN A 698      32.380 -38.392   9.381  1.00  1.00           H  
ATOM   2024  HG1 GLN A 698      33.057 -39.339   6.551  1.00  1.00           H  
ATOM   2025  HG2 GLN A 698      31.979 -40.243   7.561  1.00  1.00           H  
ATOM   2026 1HE2 GLN A 698      33.703 -41.844   6.951  1.00  1.00           H  
ATOM   2027 2HE2 GLN A 698      34.979 -42.139   7.969  1.00  1.00           H  
ATOM   2028  N   THR A 699      32.601 -35.420   9.655  1.00  1.00           N  
ATOM   2029  CA  THR A 699      31.972 -34.244  10.266  1.00  1.00           C  
ATOM   2030  C   THR A 699      32.481 -32.951   9.640  1.00  1.00           C  
ATOM   2031  O   THR A 699      31.697 -32.052   9.373  1.00  1.00           O  
ATOM   2032  CB  THR A 699      32.189 -34.243  11.794  1.00  1.00           C  
ATOM   2033  CG2 THR A 699      31.536 -33.055  12.476  1.00  1.00           C  
ATOM   2034  OG1 THR A 699      31.576 -35.410  12.319  1.00  1.00           O  
ATOM   2035  HN  THR A 699      33.303 -35.936  10.143  1.00  1.00           H  
ATOM   2036  HA  THR A 699      30.911 -34.295  10.003  1.00  1.00           H  
ATOM   2037  HB  THR A 699      33.255 -34.286  12.029  1.00  1.00           H  
ATOM   2038  HG1 THR A 699      30.660 -35.496  12.053  1.00  1.00           H  
ATOM   2039 1HG2 THR A 699      30.489 -32.935  12.190  1.00  1.00           H  
ATOM   2040 2HG2 THR A 699      32.046 -32.130  12.210  1.00  1.00           H  
ATOM   2041 3HG2 THR A 699      31.583 -33.146  13.561  1.00  1.00           H  
ATOM   2042  N   LEU A 700      33.782 -32.892   9.388  1.00  1.00           N  
ATOM   2043  CA  LEU A 700      34.373 -31.790   8.672  1.00  1.00           C  
ATOM   2044  C   LEU A 700      33.730 -31.609   7.288  1.00  1.00           C  
ATOM   2045  O   LEU A 700      33.325 -30.503   6.943  1.00  1.00           O  
ATOM   2046  CB  LEU A 700      35.890 -31.975   8.539  1.00  1.00           C  
ATOM   2047  CG  LEU A 700      36.750 -31.869   9.795  1.00  1.00           C  
ATOM   2048  CD1 LEU A 700      38.214 -31.985   9.397  1.00  1.00           C  
ATOM   2049  CD2 LEU A 700      36.524 -30.571  10.534  1.00  1.00           C  
ATOM   2050  HN  LEU A 700      34.336 -33.712   9.556  1.00  1.00           H  
ATOM   2051  HA  LEU A 700      34.143 -30.885   9.235  1.00  1.00           H  
ATOM   2052  HB1 LEU A 700      36.254 -31.213   7.846  1.00  1.00           H  
ATOM   2053  HB2 LEU A 700      36.091 -32.925   8.039  1.00  1.00           H  
ATOM   2054  HG  LEU A 700      36.507 -32.698  10.458  1.00  1.00           H  
ATOM   2055 1HD1 LEU A 700      38.493 -31.194   8.698  1.00  1.00           H  
ATOM   2056 2HD1 LEU A 700      38.438 -32.943   8.929  1.00  1.00           H  
ATOM   2057 3HD1 LEU A 700      38.867 -31.861  10.260  1.00  1.00           H  
ATOM   2058 1HD2 LEU A 700      35.490 -30.413  10.834  1.00  1.00           H  
ATOM   2059 2HD2 LEU A 700      36.823 -29.723   9.920  1.00  1.00           H  
ATOM   2060 3HD2 LEU A 700      37.136 -30.515  11.434  1.00  1.00           H  
ATOM   2061  N   LEU A 701      33.631 -32.693   6.518  1.00  1.00           N  
ATOM   2062  CA  LEU A 701      32.975 -32.658   5.213  1.00  1.00           C  
ATOM   2063  C   LEU A 701      31.518 -32.236   5.319  1.00  1.00           C  
ATOM   2064  O   LEU A 701      31.017 -31.493   4.478  1.00  1.00           O  
ATOM   2065  CB  LEU A 701      33.068 -34.012   4.504  1.00  1.00           C  
ATOM   2066  CG  LEU A 701      34.363 -34.313   3.756  1.00  1.00           C  
ATOM   2067  CD1 LEU A 701      34.340 -35.744   3.232  1.00  1.00           C  
ATOM   2068  CD2 LEU A 701      34.561 -33.337   2.609  1.00  1.00           C  
ATOM   2069  HN  LEU A 701      33.951 -33.593   6.827  1.00  1.00           H  
ATOM   2070  HA  LEU A 701      33.480 -31.886   4.633  1.00  1.00           H  
ATOM   2071  HB1 LEU A 701      32.256 -34.106   3.778  1.00  1.00           H  
ATOM   2072  HB2 LEU A 701      32.883 -34.800   5.236  1.00  1.00           H  
ATOM   2073  HG  LEU A 701      35.198 -34.226   4.451  1.00  1.00           H  
ATOM   2074 1HD1 LEU A 701      33.522 -35.898   2.529  1.00  1.00           H  
ATOM   2075 2HD1 LEU A 701      34.229 -36.462   4.046  1.00  1.00           H  
ATOM   2076 3HD1 LEU A 701      35.265 -35.980   2.703  1.00  1.00           H  
ATOM   2077 1HD2 LEU A 701      34.699 -32.308   2.933  1.00  1.00           H  
ATOM   2078 2HD2 LEU A 701      33.717 -33.357   1.918  1.00  1.00           H  
ATOM   2079 3HD2 LEU A 701      35.445 -33.616   2.033  1.00  1.00           H  
ATOM   2080  N   LYS A 702      30.836 -32.704   6.356  1.00  1.00           N  
ATOM   2081  CA  LYS A 702      29.437 -32.325   6.553  1.00  1.00           C  
ATOM   2082  C   LYS A 702      29.262 -30.831   6.821  1.00  1.00           C  
ATOM   2083  O   LYS A 702      28.273 -30.251   6.393  1.00  1.00           O  
ATOM   2084  CB  LYS A 702      28.816 -33.182   7.657  1.00  1.00           C  
ATOM   2085  CG  LYS A 702      27.323 -32.993   7.881  1.00  1.00           C  
ATOM   2086  CD  LYS A 702      26.501 -33.190   6.600  1.00  1.00           C  
ATOM   2087  CE  LYS A 702      25.021 -33.448   6.893  1.00  1.00           C  
ATOM   2088  NZ  LYS A 702      24.414 -32.423   7.793  1.00  1.00           N1+
ATOM   2089  HN  LYS A 702      31.230 -33.436   6.915  1.00  1.00           H  
ATOM   2090  HA  LYS A 702      28.932 -32.549   5.610  1.00  1.00           H  
ATOM   2091  HB1 LYS A 702      29.343 -32.999   8.592  1.00  1.00           H  
ATOM   2092  HB2 LYS A 702      28.997 -34.232   7.422  1.00  1.00           H  
ATOM   2093  HG1 LYS A 702      27.132 -32.002   8.296  1.00  1.00           H  
ATOM   2094  HG2 LYS A 702      27.008 -33.720   8.631  1.00  1.00           H  
ATOM   2095  HD1 LYS A 702      26.892 -34.031   6.027  1.00  1.00           H  
ATOM   2096  HD2 LYS A 702      26.609 -32.318   5.951  1.00  1.00           H  
ATOM   2097  HE1 LYS A 702      24.885 -34.432   7.344  1.00  1.00           H  
ATOM   2098  HE2 LYS A 702      24.470 -33.456   5.949  1.00  1.00           H  
ATOM   2099  HZ1 LYS A 702      24.587 -31.437   7.450  1.00  1.00           H  
ATOM   2100  HZ2 LYS A 702      24.805 -32.432   8.754  1.00  1.00           H  
ATOM   2101  HZ3 LYS A 702      23.381 -32.511   7.864  1.00  1.00           H  
ATOM   2102  N   PHE A 703      30.219 -30.206   7.517  1.00  1.00           N  
ATOM   2103  CA  PHE A 703      30.248 -28.738   7.692  1.00  1.00           C  
ATOM   2104  C   PHE A 703      30.343 -28.004   6.352  1.00  1.00           C  
ATOM   2105  O   PHE A 703      29.657 -27.015   6.131  1.00  1.00           O  
ATOM   2106  CB  PHE A 703      31.464 -28.278   8.502  1.00  1.00           C  
ATOM   2107  CG  PHE A 703      31.497 -28.706   9.946  1.00  1.00           C  
ATOM   2108  CD1 PHE A 703      30.351 -28.943  10.681  1.00  1.00           C  
ATOM   2109  CD2 PHE A 703      32.720 -28.756  10.596  1.00  1.00           C  
ATOM   2110  CE1 PHE A 703      30.432 -29.299  12.023  1.00  1.00           C  
ATOM   2111  CE2 PHE A 703      32.813 -29.096  11.935  1.00  1.00           C  
ATOM   2112  CZ  PHE A 703      31.662 -29.358  12.656  1.00  1.00           C  
ATOM   2113  HN  PHE A 703      30.883 -30.760   8.021  1.00  1.00           H  
ATOM   2114  HA  PHE A 703      29.299 -28.450   8.145  1.00  1.00           H  
ATOM   2115  HB1 PHE A 703      31.510 -27.186   8.510  1.00  1.00           H  
ATOM   2116  HB2 PHE A 703      32.386 -28.606   8.021  1.00  1.00           H  
ATOM   2117  HD1 PHE A 703      29.370 -28.872  10.231  1.00  1.00           H  
ATOM   2118  HD2 PHE A 703      33.635 -28.534  10.062  1.00  1.00           H  
ATOM   2119  HE1 PHE A 703      29.516 -29.500  12.565  1.00  1.00           H  
ATOM   2120  HE2 PHE A 703      33.790 -29.113  12.397  1.00  1.00           H  
ATOM   2121  HZ  PHE A 703      31.710 -29.587  13.711  1.00  1.00           H  
ATOM   2122  N   MET A 704      31.206 -28.504   5.473  1.00  1.00           N  
ATOM   2123  CA  MET A 704      31.367 -27.941   4.134  1.00  1.00           C  
ATOM   2124  C   MET A 704      30.079 -28.077   3.336  1.00  1.00           C  
ATOM   2125  O   MET A 704      29.632 -27.108   2.726  1.00  1.00           O  
ATOM   2126  CB  MET A 704      32.527 -28.617   3.387  1.00  1.00           C  
ATOM   2127  CG  MET A 704      33.880 -28.464   4.048  1.00  1.00           C  
ATOM   2128  SD  MET A 704      35.150 -29.384   3.168  1.00  1.00           S  
ATOM   2129  CE  MET A 704      36.416 -29.558   4.393  1.00  1.00           C  
ATOM   2130  HN  MET A 704      31.542 -29.428   5.660  1.00  1.00           H  
ATOM   2131  HA  MET A 704      31.565 -26.875   4.259  1.00  1.00           H  
ATOM   2132  HB1 MET A 704      32.593 -28.213   2.375  1.00  1.00           H  
ATOM   2133  HB2 MET A 704      32.311 -29.679   3.252  1.00  1.00           H  
ATOM   2134  HG1 MET A 704      33.840 -28.845   5.068  1.00  1.00           H  
ATOM   2135  HG2 MET A 704      34.180 -27.419   4.121  1.00  1.00           H  
ATOM   2136  HE1 MET A 704      36.322 -30.511   4.911  1.00  1.00           H  
ATOM   2137  HE2 MET A 704      36.375 -28.734   5.104  1.00  1.00           H  
ATOM   2138  HE3 MET A 704      37.394 -29.519   3.913  1.00  1.00           H  
ATOM   2139  N   VAL A 705      29.475 -29.266   3.373  1.00  1.00           N  
ATOM   2140  CA  VAL A 705      28.163 -29.511   2.726  1.00  1.00           C  
ATOM   2141  C   VAL A 705      27.092 -28.502   3.193  1.00  1.00           C  
ATOM   2142  O   VAL A 705      26.405 -27.914   2.358  1.00  1.00           O  
ATOM   2143  CB  VAL A 705      27.673 -30.970   2.973  1.00  1.00           C  
ATOM   2144  CG1 VAL A 705      26.198 -31.150   2.613  1.00  1.00           C  
ATOM   2145  CG2 VAL A 705      28.542 -31.967   2.205  1.00  1.00           C  
ATOM   2146  HN  VAL A 705      29.896 -30.000   3.905  1.00  1.00           H  
ATOM   2147  HA  VAL A 705      28.312 -29.348   1.657  1.00  1.00           H  
ATOM   2148  HB  VAL A 705      27.770 -31.188   4.037  1.00  1.00           H  
ATOM   2149 1HG1 VAL A 705      25.994 -30.837   1.588  1.00  1.00           H  
ATOM   2150 2HG1 VAL A 705      25.536 -30.593   3.276  1.00  1.00           H  
ATOM   2151 3HG1 VAL A 705      25.906 -32.197   2.693  1.00  1.00           H  
ATOM   2152 1HG2 VAL A 705      29.597 -31.882   2.460  1.00  1.00           H  
ATOM   2153 2HG2 VAL A 705      28.447 -31.817   1.129  1.00  1.00           H  
ATOM   2154 3HG2 VAL A 705      28.241 -32.997   2.408  1.00  1.00           H  
ATOM   2155  N   ASP A 706      26.970 -28.313   4.512  1.00  1.00           N  
ATOM   2156  CA  ASP A 706      25.973 -27.386   5.107  1.00  1.00           C  
ATOM   2157  C   ASP A 706      26.111 -25.965   4.609  1.00  1.00           C  
ATOM   2158  O   ASP A 706      25.122 -25.284   4.269  1.00  1.00           O  
ATOM   2159  CB  ASP A 706      26.099 -27.358   6.628  1.00  1.00           C  
ATOM   2160  CG  ASP A 706      25.578 -28.630   7.295  1.00  1.00           C  
ATOM   2161  OD1 ASP A 706      25.110 -29.546   6.589  1.00  1.00           O  
ATOM   2162  OD2 ASP A 706      25.645 -28.719   8.540  1.00  1.00           O1-
ATOM   2163  HN  ASP A 706      27.551 -28.894   5.084  1.00  1.00           H  
ATOM   2164  HA  ASP A 706      24.988 -27.742   4.799  1.00  1.00           H  
ATOM   2165  HB1 ASP A 706      25.522 -26.534   7.049  1.00  1.00           H  
ATOM   2166  HB2 ASP A 706      27.136 -27.209   6.928  1.00  1.00           H  
ATOM   2167  N   ILE A 707      27.359 -25.522   4.564  1.00  1.00           N  
ATOM   2168  CA  ILE A 707      27.666 -24.189   4.094  1.00  1.00           C  
ATOM   2169  C   ILE A 707      27.298 -24.082   2.614  1.00  1.00           C  
ATOM   2170  O   ILE A 707      26.703 -23.093   2.211  1.00  1.00           O  
ATOM   2171  CB  ILE A 707      29.149 -23.830   4.336  1.00  1.00           C  
ATOM   2172  CG1 ILE A 707      29.445 -23.797   5.845  1.00  1.00           C  
ATOM   2173  CG2 ILE A 707      29.498 -22.496   3.670  1.00  1.00           C  
ATOM   2174  CD1 ILE A 707      30.910 -23.970   6.193  1.00  1.00           C  
ATOM   2175  HN  ILE A 707      28.067 -26.142   4.921  1.00  1.00           H  
ATOM   2176  HA  ILE A 707      27.029 -23.501   4.655  1.00  1.00           H  
ATOM   2177  HB  ILE A 707      29.754 -24.621   3.894  1.00  1.00           H  
ATOM   2178 1HG1 ILE A 707      28.896 -24.587   6.359  1.00  1.00           H  
ATOM   2179 2HG1 ILE A 707      29.072 -22.860   6.263  1.00  1.00           H  
ATOM   2180 1HG2 ILE A 707      28.868 -21.688   4.050  1.00  1.00           H  
ATOM   2181 2HG2 ILE A 707      29.375 -22.515   2.587  1.00  1.00           H  
ATOM   2182 3HG2 ILE A 707      30.532 -22.208   3.866  1.00  1.00           H  
ATOM   2183 1HD1 ILE A 707      31.521 -23.182   5.747  1.00  1.00           H  
ATOM   2184 2HD1 ILE A 707      31.284 -24.931   5.839  1.00  1.00           H  
ATOM   2185 3HD1 ILE A 707      31.069 -23.938   7.271  1.00  1.00           H  
ATOM   2186  N   ALA A 708      27.667 -25.082   1.812  1.00  1.00           N  
ATOM   2187  CA  ALA A 708      27.325 -25.082   0.390  1.00  1.00           C  
ATOM   2188  C   ALA A 708      25.816 -25.069   0.178  1.00  1.00           C  
ATOM   2189  O   ALA A 708      25.330 -24.366  -0.697  1.00  1.00           O  
ATOM   2190  CB  ALA A 708      27.957 -26.257  -0.329  1.00  1.00           C  
ATOM   2191  HN  ALA A 708      28.228 -25.828   2.166  1.00  1.00           H  
ATOM   2192  HA  ALA A 708      27.733 -24.154  -0.013  1.00  1.00           H  
ATOM   2193  HB1 ALA A 708      27.546 -27.207   0.021  1.00  1.00           H  
ATOM   2194  HB2 ALA A 708      29.029 -26.279  -0.157  1.00  1.00           H  
ATOM   2195  HB3 ALA A 708      27.795 -26.185  -1.405  1.00  1.00           H  
ATOM   2196  N   LEU A 709      25.083 -25.830   0.993  1.00  1.00           N  
ATOM   2197  CA  LEU A 709      23.607 -25.809   0.954  1.00  1.00           C  
ATOM   2198  C   LEU A 709      23.060 -24.422   1.234  1.00  1.00           C  
ATOM   2199  O   LEU A 709      22.191 -23.922   0.510  1.00  1.00           O  
ATOM   2200  CB  LEU A 709      22.996 -26.831   1.945  1.00  1.00           C  
ATOM   2201  CG  LEU A 709      23.011 -28.296   1.490  1.00  1.00           C  
ATOM   2202  CD1 LEU A 709      22.753 -29.261   2.644  1.00  1.00           C  
ATOM   2203  CD2 LEU A 709      21.980 -28.518   0.398  1.00  1.00           C  
ATOM   2204  HN  LEU A 709      25.602 -26.414   1.608  1.00  1.00           H  
ATOM   2205  HA  LEU A 709      23.333 -26.062  -0.072  1.00  1.00           H  
ATOM   2206  HB1 LEU A 709      21.959 -26.583   2.163  1.00  1.00           H  
ATOM   2207  HB2 LEU A 709      23.512 -26.747   2.904  1.00  1.00           H  
ATOM   2208  HG  LEU A 709      24.001 -28.530   1.094  1.00  1.00           H  
ATOM   2209 1HD1 LEU A 709      21.792 -29.061   3.119  1.00  1.00           H  
ATOM   2210 2HD1 LEU A 709      23.522 -29.158   3.410  1.00  1.00           H  
ATOM   2211 3HD1 LEU A 709      22.759 -30.297   2.303  1.00  1.00           H  
ATOM   2212 1HD2 LEU A 709      22.188 -27.928  -0.496  1.00  1.00           H  
ATOM   2213 2HD2 LEU A 709      20.974 -28.273   0.740  1.00  1.00           H  
ATOM   2214 3HD2 LEU A 709      21.967 -29.565   0.091  1.00  1.00           H  
ATOM   2215  N   GLY A 710      23.585 -23.778   2.265  1.00  1.00           N  
ATOM   2216  CA  GLY A 710      23.182 -22.399   2.575  1.00  1.00           C  
ATOM   2217  C   GLY A 710      23.492 -21.393   1.491  1.00  1.00           C  
ATOM   2218  O   GLY A 710      22.649 -20.553   1.140  1.00  1.00           O  
ATOM   2219  HN  GLY A 710      24.285 -24.226   2.826  1.00  1.00           H  
ATOM   2220  HA1 GLY A 710      23.711 -22.124   3.487  1.00  1.00           H  
ATOM   2221  HA2 GLY A 710      22.110 -22.405   2.773  1.00  1.00           H  
ATOM   2222  N   MET A 711      24.709 -21.470   0.960  1.00  1.00           N  
ATOM   2223  CA  MET A 711      25.133 -20.599  -0.147  1.00  1.00           C  
ATOM   2224  C   MET A 711      24.374 -20.862  -1.447  1.00  1.00           C  
ATOM   2225  O   MET A 711      24.043 -19.918  -2.149  1.00  1.00           O  
ATOM   2226  CB  MET A 711      26.651 -20.693  -0.361  1.00  1.00           C  
ATOM   2227  CG  MET A 711      27.470 -20.112   0.818  1.00  1.00           C  
ATOM   2228  SD  MET A 711      27.000 -18.432   1.300  1.00  1.00           S  
ATOM   2229  CE  MET A 711      27.261 -17.514  -0.220  1.00  1.00           C  
ATOM   2230  HN  MET A 711      25.333 -22.111   1.404  1.00  1.00           H  
ATOM   2231  HA  MET A 711      24.872 -19.585   0.158  1.00  1.00           H  
ATOM   2232  HB1 MET A 711      26.909 -20.152  -1.266  1.00  1.00           H  
ATOM   2233  HB2 MET A 711      26.936 -21.732  -0.527  1.00  1.00           H  
ATOM   2234  HG1 MET A 711      28.526 -20.111   0.548  1.00  1.00           H  
ATOM   2235  HG2 MET A 711      27.394 -20.751   1.697  1.00  1.00           H  
ATOM   2236  HE1 MET A 711      26.313 -17.149  -0.616  1.00  1.00           H  
ATOM   2237  HE2 MET A 711      27.782 -18.110  -0.967  1.00  1.00           H  
ATOM   2238  HE3 MET A 711      27.881 -16.643  -0.015  1.00  1.00           H  
ATOM   2239  N   GLU A 712      24.094 -22.122  -1.765  1.00  1.00           N  
ATOM   2240  CA  GLU A 712      23.210 -22.457  -2.891  1.00  1.00           C  
ATOM   2241  C   GLU A 712      21.874 -21.708  -2.809  1.00  1.00           C  
ATOM   2242  O   GLU A 712      21.448 -21.086  -3.790  1.00  1.00           O  
ATOM   2243  CB  GLU A 712      22.958 -23.958  -2.955  1.00  1.00           C  
ATOM   2244  CG  GLU A 712      21.974 -24.428  -4.027  1.00  1.00           C  
ATOM   2245  CD  GLU A 712      21.949 -25.949  -4.179  1.00  1.00           C  
ATOM   2246  OE1 GLU A 712      22.059 -26.676  -3.172  1.00  1.00           O  
ATOM   2247  OE2 GLU A 712      21.839 -26.436  -5.322  1.00  1.00           O1-
ATOM   2248  HN  GLU A 712      24.380 -22.844  -1.143  1.00  1.00           H  
ATOM   2249  HA  GLU A 712      23.721 -22.128  -3.795  1.00  1.00           H  
ATOM   2250  HB1 GLU A 712      22.605 -24.304  -1.982  1.00  1.00           H  
ATOM   2251  HB2 GLU A 712      23.915 -24.461  -3.107  1.00  1.00           H  
ATOM   2252  HG1 GLU A 712      22.232 -23.971  -4.982  1.00  1.00           H  
ATOM   2253  HG2 GLU A 712      20.963 -24.104  -3.782  1.00  1.00           H  
ATOM   2254  N   TYR A 713      21.237 -21.766  -1.641  1.00  1.00           N  
ATOM   2255  CA  TYR A 713      19.994 -21.048  -1.386  1.00  1.00           C  
ATOM   2256  C   TYR A 713      20.147 -19.536  -1.542  1.00  1.00           C  
ATOM   2257  O   TYR A 713      19.321 -18.888  -2.171  1.00  1.00           O  
ATOM   2258  CB  TYR A 713      19.465 -21.387   0.018  1.00  1.00           C  
ATOM   2259  CG  TYR A 713      18.267 -20.591   0.466  1.00  1.00           C  
ATOM   2260  CD1 TYR A 713      16.971 -21.007   0.166  1.00  1.00           C  
ATOM   2261  CD2 TYR A 713      18.424 -19.438   1.218  1.00  1.00           C  
ATOM   2262  CE1 TYR A 713      15.864 -20.276   0.593  1.00  1.00           C  
ATOM   2263  CE2 TYR A 713      17.333 -18.703   1.652  1.00  1.00           C  
ATOM   2264  CZ  TYR A 713      16.057 -19.127   1.335  1.00  1.00           C  
ATOM   2265  OH  TYR A 713      14.990 -18.384   1.778  1.00  1.00           O  
ATOM   2266  HN  TYR A 713      21.653 -22.348  -0.936  1.00  1.00           H  
ATOM   2267  HA  TYR A 713      19.287 -21.392  -2.142  1.00  1.00           H  
ATOM   2268  HB1 TYR A 713      20.262 -21.241   0.750  1.00  1.00           H  
ATOM   2269  HB2 TYR A 713      19.237 -22.452   0.069  1.00  1.00           H  
ATOM   2270  HD1 TYR A 713      16.812 -21.907  -0.408  1.00  1.00           H  
ATOM   2271  HD2 TYR A 713      19.409 -19.074   1.476  1.00  1.00           H  
ATOM   2272  HE1 TYR A 713      14.884 -20.641   0.319  1.00  1.00           H  
ATOM   2273  HE2 TYR A 713      17.498 -17.795   2.209  1.00  1.00           H  
ATOM   2274  HH  TYR A 713      14.275 -19.000   1.873  1.00  1.00           H  
ATOM   2275  N   LEU A 714      21.201 -18.971  -0.977  1.00  1.00           N  
ATOM   2276  CA  LEU A 714      21.385 -17.529  -1.032  1.00  1.00           C  
ATOM   2277  C   LEU A 714      21.690 -17.039  -2.447  1.00  1.00           C  
ATOM   2278  O   LEU A 714      21.103 -16.033  -2.895  1.00  1.00           O  
ATOM   2279  CB  LEU A 714      22.465 -17.081  -0.043  1.00  1.00           C  
ATOM   2280  CG  LEU A 714      22.075 -17.272   1.436  1.00  1.00           C  
ATOM   2281  CD1 LEU A 714      23.297 -17.098   2.320  1.00  1.00           C  
ATOM   2282  CD2 LEU A 714      20.961 -16.318   1.858  1.00  1.00           C  
ATOM   2283  HN  LEU A 714      21.767 -19.583  -0.417  1.00  1.00           H  
ATOM   2284  HA  LEU A 714      20.431 -17.083  -0.740  1.00  1.00           H  
ATOM   2285  HB1 LEU A 714      22.720 -16.037  -0.212  1.00  1.00           H  
ATOM   2286  HB2 LEU A 714      23.381 -17.636  -0.258  1.00  1.00           H  
ATOM   2287  HG  LEU A 714      21.712 -18.288   1.590  1.00  1.00           H  
ATOM   2288 1HD1 LEU A 714      23.718 -16.098   2.227  1.00  1.00           H  
ATOM   2289 2HD1 LEU A 714      24.080 -17.818   2.083  1.00  1.00           H  
ATOM   2290 3HD1 LEU A 714      23.039 -17.249   3.368  1.00  1.00           H  
ATOM   2291 1HD2 LEU A 714      20.021 -16.539   1.352  1.00  1.00           H  
ATOM   2292 2HD2 LEU A 714      21.221 -15.280   1.652  1.00  1.00           H  
ATOM   2293 3HD2 LEU A 714      20.769 -16.384   2.927  1.00  1.00           H  
ATOM   2294  N   SER A 715      22.586 -17.733  -3.146  1.00  1.00           N  
ATOM   2295  CA  SER A 715      23.001 -17.308  -4.487  1.00  1.00           C  
ATOM   2296  C   SER A 715      21.864 -17.473  -5.476  1.00  1.00           C  
ATOM   2297  O   SER A 715      21.725 -16.667  -6.391  1.00  1.00           O  
ATOM   2298  CB  SER A 715      24.235 -18.056  -4.987  1.00  1.00           C  
ATOM   2299  OG  SER A 715      23.986 -19.431  -5.098  1.00  1.00           O  
ATOM   2300  HN  SER A 715      22.965 -18.539  -2.698  1.00  1.00           H  
ATOM   2301  HA  SER A 715      23.229 -16.242  -4.421  1.00  1.00           H  
ATOM   2302  HB1 SER A 715      25.077 -17.919  -4.305  1.00  1.00           H  
ATOM   2303  HB2 SER A 715      24.534 -17.673  -5.968  1.00  1.00           H  
ATOM   2304  HG  SER A 715      23.229 -19.642  -5.648  1.00  1.00           H  
ATOM   2305  N   ASN A 716      21.037 -18.490  -5.264  1.00  1.00           N  
ATOM   2306  CA  ASN A 716      19.776 -18.620  -5.985  1.00  1.00           C  
ATOM   2307  C   ASN A 716      18.804 -17.436  -5.802  1.00  1.00           C  
ATOM   2308  O   ASN A 716      18.073 -17.131  -6.713  1.00  1.00           O  
ATOM   2309  CB  ASN A 716      19.093 -19.956  -5.648  1.00  1.00           C  
ATOM   2310  CG  ASN A 716      19.792 -21.163  -6.288  1.00  1.00           C  
ATOM   2311  ND2 ASN A 716      19.261 -22.359  -6.011  1.00  1.00           N  
ATOM   2312  OD1 ASN A 716      20.795 -21.034  -7.010  1.00  1.00           O  
ATOM   2313  HN  ASN A 716      21.182 -19.035  -4.436  1.00  1.00           H  
ATOM   2314  HA  ASN A 716      20.045 -18.611  -7.043  1.00  1.00           H  
ATOM   2315  HB1 ASN A 716      18.067 -19.955  -6.017  1.00  1.00           H  
ATOM   2316  HB2 ASN A 716      19.038 -20.092  -4.566  1.00  1.00           H  
ATOM   2317 1HD2 ASN A 716      18.505 -22.498  -5.374  1.00  1.00           H  
ATOM   2318 2HD2 ASN A 716      19.713 -23.163  -6.402  1.00  1.00           H  
ATOM   2319  N   ARG A 717      18.824 -16.809  -4.624  1.00  1.00           N  
ATOM   2320  CA  ARG A 717      18.093 -15.564  -4.334  1.00  1.00           C  
ATOM   2321  C   ARG A 717      18.816 -14.283  -4.744  1.00  1.00           C  
ATOM   2322  O   ARG A 717      18.333 -13.195  -4.443  1.00  1.00           O  
ATOM   2323  CB  ARG A 717      17.828 -15.450  -2.830  1.00  1.00           C  
ATOM   2324  CG  ARG A 717      16.876 -16.484  -2.265  1.00  1.00           C  
ATOM   2325  CD  ARG A 717      16.701 -16.281  -0.768  1.00  1.00           C  
ATOM   2326  NE  ARG A 717      16.403 -14.892  -0.445  1.00  1.00           N  
ATOM   2327  CZ  ARG A 717      15.186 -14.435  -0.173  1.00  1.00           C  
ATOM   2328  NH1 ARG A 717      14.156 -15.266  -0.181  1.00  1.00           N1+
ATOM   2329  NH2 ARG A 717      15.002 -13.151   0.106  1.00  1.00           N  
ATOM   2330  HN  ARG A 717      19.402 -17.171  -3.885  1.00  1.00           H  
ATOM   2331  HA  ARG A 717      17.146 -15.610  -4.874  1.00  1.00           H  
ATOM   2332  HB1 ARG A 717      17.414 -14.462  -2.633  1.00  1.00           H  
ATOM   2333  HB2 ARG A 717      18.774 -15.495  -2.288  1.00  1.00           H  
ATOM   2334  HG1 ARG A 717      17.253 -17.490  -2.450  1.00  1.00           H  
ATOM   2335  HG2 ARG A 717      15.915 -16.422  -2.775  1.00  1.00           H  
ATOM   2336  HD1 ARG A 717      17.643 -16.500  -0.260  1.00  1.00           H  
ATOM   2337  HD2 ARG A 717      15.964 -16.960  -0.343  1.00  1.00           H  
ATOM   2338  HE  ARG A 717      17.247 -14.354  -0.507  1.00  1.00           H  
ATOM   2339 1HH1 ARG A 717      13.222 -14.979   0.034  1.00  1.00           H  
ATOM   2340 2HH1 ARG A 717      14.318 -16.233  -0.381  1.00  1.00           H  
ATOM   2341 1HH2 ARG A 717      15.766 -12.512   0.160  1.00  1.00           H  
ATOM   2342 2HH2 ARG A 717      14.073 -12.807   0.289  1.00  1.00           H  
ATOM   2343  N   ASN A 718      19.963 -14.401  -5.412  1.00  1.00           N  
ATOM   2344  CA  ASN A 718      20.849 -13.262  -5.715  1.00  1.00           C  
ATOM   2345  C   ASN A 718      21.343 -12.459  -4.538  1.00  1.00           C  
ATOM   2346  O   ASN A 718      21.551 -11.258  -4.660  1.00  1.00           O  
ATOM   2347  CB  ASN A 718      20.217 -12.315  -6.739  1.00  1.00           C  
ATOM   2348  CG  ASN A 718      19.857 -13.016  -8.022  1.00  1.00           C  
ATOM   2349  ND2 ASN A 718      18.636 -12.780  -8.503  1.00  1.00           N  
ATOM   2350  OD1 ASN A 718      20.665 -13.771  -8.577  1.00  1.00           O  
ATOM   2351  HN  ASN A 718      20.237 -15.325  -5.688  1.00  1.00           H  
ATOM   2352  HA  ASN A 718      21.727 -13.732  -6.161  1.00  1.00           H  
ATOM   2353  HB1 ASN A 718      20.905 -11.512  -7.002  1.00  1.00           H  
ATOM   2354  HB2 ASN A 718      19.331 -11.836  -6.321  1.00  1.00           H  
ATOM   2355 1HD2 ASN A 718      18.027 -12.110  -8.085  1.00  1.00           H  
ATOM   2356 2HD2 ASN A 718      18.349 -13.349  -9.264  1.00  1.00           H  
ATOM   2357  N   PHE A 719      21.569 -13.120  -3.409  1.00  1.00           N  
ATOM   2358  CA  PHE A 719      22.214 -12.488  -2.270  1.00  1.00           C  
ATOM   2359  C   PHE A 719      23.715 -12.739  -2.384  1.00  1.00           C  
ATOM   2360  O   PHE A 719      24.131 -13.873  -2.605  1.00  1.00           O  
ATOM   2361  CB  PHE A 719      21.661 -13.071  -0.968  1.00  1.00           C  
ATOM   2362  CG  PHE A 719      22.328 -12.543   0.260  1.00  1.00           C  
ATOM   2363  CD1 PHE A 719      21.915 -11.333   0.827  1.00  1.00           C  
ATOM   2364  CD2 PHE A 719      23.381 -13.244   0.854  1.00  1.00           C  
ATOM   2365  CE1 PHE A 719      22.545 -10.842   1.971  1.00  1.00           C  
ATOM   2366  CE2 PHE A 719      24.015 -12.752   1.987  1.00  1.00           C  
ATOM   2367  CZ  PHE A 719      23.597 -11.555   2.549  1.00  1.00           C  
ATOM   2368  HN  PHE A 719      21.323 -14.089  -3.328  1.00  1.00           H  
ATOM   2369  HA  PHE A 719      22.018 -11.416  -2.301  1.00  1.00           H  
ATOM   2370  HB1 PHE A 719      21.752 -14.157  -0.983  1.00  1.00           H  
ATOM   2371  HB2 PHE A 719      20.592 -12.869  -0.908  1.00  1.00           H  
ATOM   2372  HD1 PHE A 719      21.098 -10.763   0.415  1.00  1.00           H  
ATOM   2373  HD2 PHE A 719      23.749 -14.169   0.436  1.00  1.00           H  
ATOM   2374  HE1 PHE A 719      22.228  -9.912   2.418  1.00  1.00           H  
ATOM   2375  HE2 PHE A 719      24.839 -13.297   2.426  1.00  1.00           H  
ATOM   2376  HZ  PHE A 719      24.090 -11.168   3.429  1.00  1.00           H  
ATOM   2377  N   LEU A 720      24.520 -11.689  -2.214  1.00  1.00           N  
ATOM   2378  CA  LEU A 720      25.982 -11.810  -2.161  1.00  1.00           C  
ATOM   2379  C   LEU A 720      26.427 -11.706  -0.731  1.00  1.00           C  
ATOM   2380  O   LEU A 720      26.101 -10.734  -0.058  1.00  1.00           O  
ATOM   2381  CB  LEU A 720      26.664 -10.691  -2.939  1.00  1.00           C  
ATOM   2382  CG  LEU A 720      26.327 -10.619  -4.419  1.00  1.00           C  
ATOM   2383  CD1 LEU A 720      27.071  -9.439  -5.028  1.00  1.00           C  
ATOM   2384  CD2 LEU A 720      26.666 -11.924  -5.128  1.00  1.00           C  
ATOM   2385  HN  LEU A 720      24.125 -10.878  -1.795  1.00  1.00           H  
ATOM   2386  HA  LEU A 720      26.277 -12.790  -2.545  1.00  1.00           H  
ATOM   2387  HB1 LEU A 720      27.746 -10.811  -2.837  1.00  1.00           H  
ATOM   2388  HB2 LEU A 720      26.423  -9.733  -2.476  1.00  1.00           H  
ATOM   2389  HG  LEU A 720      25.256 -10.442  -4.534  1.00  1.00           H  
ATOM   2390 1HD1 LEU A 720      28.145  -9.524  -4.859  1.00  1.00           H  
ATOM   2391 2HD1 LEU A 720      26.728  -8.509  -4.583  1.00  1.00           H  
ATOM   2392 3HD1 LEU A 720      26.902  -9.379  -6.103  1.00  1.00           H  
ATOM   2393 1HD2 LEU A 720      26.025 -12.744  -4.796  1.00  1.00           H  
ATOM   2394 2HD2 LEU A 720      27.696 -12.216  -4.917  1.00  1.00           H  
ATOM   2395 3HD2 LEU A 720      26.542 -11.828  -6.206  1.00  1.00           H  
ATOM   2396  N   HIS A 721      27.190 -12.693  -0.269  1.00  1.00           N  
ATOM   2397  CA  HIS A 721      27.713 -12.673   1.092  1.00  1.00           C  
ATOM   2398  C   HIS A 721      28.804 -11.603   1.267  1.00  1.00           C  
ATOM   2399  O   HIS A 721      28.644 -10.710   2.089  1.00  1.00           O  
ATOM   2400  CB  HIS A 721      28.224 -14.060   1.512  1.00  1.00           C  
ATOM   2401  CG  HIS A 721      28.347 -14.229   2.990  1.00  1.00           C  
ATOM   2402  CD2 HIS A 721      27.686 -15.039   3.852  1.00  1.00           C  
ATOM   2403  ND1 HIS A 721      29.228 -13.500   3.754  1.00  1.00           N  
ATOM   2404  CE1 HIS A 721      29.106 -13.840   5.024  1.00  1.00           C  
ATOM   2405  NE2 HIS A 721      28.177 -14.778   5.111  1.00  1.00           N  
ATOM   2406  HN  HIS A 721      27.486 -13.438  -0.872  1.00  1.00           H  
ATOM   2407  HA  HIS A 721      26.880 -12.392   1.739  1.00  1.00           H  
ATOM   2408  HB1 HIS A 721      29.175 -14.309   1.036  1.00  1.00           H  
ATOM   2409  HB2 HIS A 721      27.510 -14.809   1.170  1.00  1.00           H  
ATOM   2410  HD1 HIS A 721      29.845 -12.789   3.489  1.00  1.00           H  
ATOM   2411  HD2 HIS A 721      26.924 -15.755   3.595  1.00  1.00           H  
ATOM   2412  HE1 HIS A 721      29.654 -13.422   5.860  1.00  1.00           H  
ATOM   2413  N   ARG A 722      29.905 -11.738   0.531  1.00  1.00           N  
ATOM   2414  CA  ARG A 722      31.065 -10.811   0.532  1.00  1.00           C  
ATOM   2415  C   ARG A 722      32.087 -10.994   1.673  1.00  1.00           C  
ATOM   2416  O   ARG A 722      33.224 -10.536   1.559  1.00  1.00           O  
ATOM   2417  CB  ARG A 722      30.666  -9.323   0.438  1.00  1.00           C  
ATOM   2418  CG  ARG A 722      30.100  -8.878  -0.899  1.00  1.00           C  
ATOM   2419  CD  ARG A 722      29.936  -7.365  -0.888  1.00  1.00           C  
ATOM   2420  NE  ARG A 722      29.346  -6.859  -2.123  1.00  1.00           N  
ATOM   2421  CZ  ARG A 722      28.039  -6.795  -2.391  1.00  1.00           C  
ATOM   2422  NH1 ARG A 722      27.118  -7.200  -1.508  1.00  1.00           N1+
ATOM   2423  NH2 ARG A 722      27.642  -6.311  -3.571  1.00  1.00           N  
ATOM   2424  HN  ARG A 722      29.954 -12.505  -0.118  1.00  1.00           H  
ATOM   2425  HA  ARG A 722      31.602 -11.079  -0.377  1.00  1.00           H  
ATOM   2426  HB1 ARG A 722      31.562  -8.723   0.616  1.00  1.00           H  
ATOM   2427  HB2 ARG A 722      29.997  -9.045   1.252  1.00  1.00           H  
ATOM   2428  HG1 ARG A 722      29.137  -9.369  -1.053  1.00  1.00           H  
ATOM   2429  HG2 ARG A 722      30.756  -9.194  -1.710  1.00  1.00           H  
ATOM   2430  HD1 ARG A 722      30.904  -6.871  -0.783  1.00  1.00           H  
ATOM   2431  HD2 ARG A 722      29.319  -7.031  -0.049  1.00  1.00           H  
ATOM   2432  HE  ARG A 722      30.075  -6.568  -2.744  1.00  1.00           H  
ATOM   2433 1HH1 ARG A 722      27.464  -7.603  -0.650  1.00  1.00           H  
ATOM   2434 2HH1 ARG A 722      26.131  -7.159  -1.596  1.00  1.00           H  
ATOM   2435 1HH2 ARG A 722      28.313  -6.107  -4.282  1.00  1.00           H  
ATOM   2436 2HH2 ARG A 722      26.667  -6.164  -3.709  1.00  1.00           H  
ATOM   2437  N   ASP A 723      31.685 -11.605   2.777  1.00  1.00           N  
ATOM   2438  CA  ASP A 723      32.618 -11.965   3.857  1.00  1.00           C  
ATOM   2439  C   ASP A 723      32.461 -13.424   4.311  1.00  1.00           C  
ATOM   2440  O   ASP A 723      32.510 -13.709   5.498  1.00  1.00           O  
ATOM   2441  CB  ASP A 723      32.398 -10.984   5.012  1.00  1.00           C  
ATOM   2442  CG  ASP A 723      33.526 -11.004   6.061  1.00  1.00           C  
ATOM   2443  OD1 ASP A 723      34.616 -11.595   5.839  1.00  1.00           O  
ATOM   2444  OD2 ASP A 723      33.277 -10.451   7.151  1.00  1.00           O1-
ATOM   2445  HN  ASP A 723      30.706 -11.598   2.990  1.00  1.00           H  
ATOM   2446  HA  ASP A 723      33.637 -11.867   3.479  1.00  1.00           H  
ATOM   2447  HB1 ASP A 723      31.448 -11.184   5.512  1.00  1.00           H  
ATOM   2448  HB2 ASP A 723      32.340  -9.964   4.634  1.00  1.00           H  
ATOM   2449  N   LEU A 724      32.288 -14.355   3.362  1.00  1.00           N  
ATOM   2450  CA  LEU A 724      32.174 -15.771   3.701  1.00  1.00           C  
ATOM   2451  C   LEU A 724      33.512 -16.304   4.241  1.00  1.00           C  
ATOM   2452  O   LEU A 724      34.537 -16.171   3.595  1.00  1.00           O  
ATOM   2453  CB  LEU A 724      31.703 -16.601   2.509  1.00  1.00           C  
ATOM   2454  CG  LEU A 724      31.511 -18.090   2.739  1.00  1.00           C  
ATOM   2455  CD1 LEU A 724      30.444 -18.352   3.809  1.00  1.00           C  
ATOM   2456  CD2 LEU A 724      31.147 -18.769   1.428  1.00  1.00           C  
ATOM   2457  HN  LEU A 724      32.385 -14.088   2.407  1.00  1.00           H  
ATOM   2458  HA  LEU A 724      31.430 -15.825   4.498  1.00  1.00           H  
ATOM   2459  HB1 LEU A 724      32.440 -16.474   1.715  1.00  1.00           H  
ATOM   2460  HB2 LEU A 724      30.777 -16.170   2.123  1.00  1.00           H  
ATOM   2461  HG  LEU A 724      32.454 -18.523   3.083  1.00  1.00           H  
ATOM   2462 1HD1 LEU A 724      29.481 -17.909   3.549  1.00  1.00           H  
ATOM   2463 2HD1 LEU A 724      30.739 -17.968   4.786  1.00  1.00           H  
ATOM   2464 3HD1 LEU A 724      30.279 -19.424   3.936  1.00  1.00           H  
ATOM   2465 1HD2 LEU A 724      31.898 -18.580   0.660  1.00  1.00           H  
ATOM   2466 2HD2 LEU A 724      30.193 -18.399   1.049  1.00  1.00           H  
ATOM   2467 3HD2 LEU A 724      31.045 -19.848   1.551  1.00  1.00           H  
ATOM   2468  N   ALA A 725      33.461 -16.920   5.411  1.00  1.00           N  
ATOM   2469  CA  ALA A 725      34.631 -17.400   6.146  1.00  1.00           C  
ATOM   2470  C   ALA A 725      34.138 -18.246   7.330  1.00  1.00           C  
ATOM   2471  O   ALA A 725      32.962 -18.126   7.730  1.00  1.00           O  
ATOM   2472  CB  ALA A 725      35.463 -16.225   6.636  1.00  1.00           C  
ATOM   2473  HN  ALA A 725      32.567 -17.160   5.783  1.00  1.00           H  
ATOM   2474  HA  ALA A 725      35.216 -18.020   5.471  1.00  1.00           H  
ATOM   2475  HB1 ALA A 725      34.883 -15.572   7.287  1.00  1.00           H  
ATOM   2476  HB2 ALA A 725      35.804 -15.625   5.793  1.00  1.00           H  
ATOM   2477  HB3 ALA A 725      36.342 -16.568   7.181  1.00  1.00           H  
ATOM   2478  N   ALA A 726      35.010 -19.096   7.885  1.00  1.00           N  
ATOM   2479  CA  ALA A 726      34.633 -19.953   9.040  1.00  1.00           C  
ATOM   2480  C   ALA A 726      34.144 -19.174  10.270  1.00  1.00           C  
ATOM   2481  O   ALA A 726      33.250 -19.623  10.992  1.00  1.00           O  
ATOM   2482  CB  ALA A 726      35.789 -20.865   9.430  1.00  1.00           C  
ATOM   2483  HN  ALA A 726      35.917 -19.194   7.475  1.00  1.00           H  
ATOM   2484  HA  ALA A 726      33.797 -20.561   8.690  1.00  1.00           H  
ATOM   2485  HB1 ALA A 726      36.663 -20.290   9.737  1.00  1.00           H  
ATOM   2486  HB2 ALA A 726      36.095 -21.480   8.584  1.00  1.00           H  
ATOM   2487  HB3 ALA A 726      35.510 -21.531  10.247  1.00  1.00           H  
ATOM   2488  N   ARG A 727      34.742 -18.003  10.481  1.00  1.00           N  
ATOM   2489  CA  ARG A 727      34.365 -17.100  11.561  1.00  1.00           C  
ATOM   2490  C   ARG A 727      32.941 -16.552  11.462  1.00  1.00           C  
ATOM   2491  O   ARG A 727      32.409 -16.091  12.462  1.00  1.00           O  
ATOM   2492  CB  ARG A 727      35.369 -15.925  11.661  1.00  1.00           C  
ATOM   2493  CG  ARG A 727      35.323 -14.954  10.475  1.00  1.00           C  
ATOM   2494  CD  ARG A 727      36.289 -13.775  10.581  1.00  1.00           C  
ATOM   2495  NE  ARG A 727      36.304 -13.096   9.283  1.00  1.00           N  
ATOM   2496  CZ  ARG A 727      37.142 -13.353   8.278  1.00  1.00           C  
ATOM   2497  NH1 ARG A 727      38.135 -14.218   8.397  1.00  1.00           N1+
ATOM   2498  NH2 ARG A 727      37.005 -12.704   7.141  1.00  1.00           N  
ATOM   2499  HN  ARG A 727      35.462 -17.774   9.829  1.00  1.00           H  
ATOM   2500  HA  ARG A 727      34.419 -17.693  12.478  1.00  1.00           H  
ATOM   2501  HB1 ARG A 727      36.376 -16.330  11.777  1.00  1.00           H  
ATOM   2502  HB2 ARG A 727      35.162 -15.375  12.582  1.00  1.00           H  
ATOM   2503  HG1 ARG A 727      34.316 -14.552  10.342  1.00  1.00           H  
ATOM   2504  HG2 ARG A 727      35.544 -15.517   9.569  1.00  1.00           H  
ATOM   2505  HD1 ARG A 727      37.282 -14.139  10.850  1.00  1.00           H  
ATOM   2506  HD2 ARG A 727      35.913 -13.073  11.328  1.00  1.00           H  
ATOM   2507  HE  ARG A 727      35.512 -12.488   9.096  1.00  1.00           H  
ATOM   2508 1HH1 ARG A 727      38.284 -14.650   9.284  1.00  1.00           H  
ATOM   2509 2HH1 ARG A 727      38.735 -14.510   7.643  1.00  1.00           H  
ATOM   2510 1HH2 ARG A 727      37.659 -12.756   6.396  1.00  1.00           H  
ATOM   2511 2HH2 ARG A 727      36.151 -12.162   6.984  1.00  1.00           H  
ATOM   2512  N   ASN A 728      32.351 -16.569  10.268  1.00  1.00           N  
ATOM   2513  CA  ASN A 728      30.990 -16.090  10.045  1.00  1.00           C  
ATOM   2514  C   ASN A 728      29.959 -17.201   9.956  1.00  1.00           C  
ATOM   2515  O   ASN A 728      28.764 -16.948   9.790  1.00  1.00           O  
ATOM   2516  CB  ASN A 728      30.953 -15.192   8.797  1.00  1.00           C  
ATOM   2517  CG  ASN A 728      31.485 -13.790   9.071  1.00  1.00           C  
ATOM   2518  ND2 ASN A 728      32.154 -13.210   8.085  1.00  1.00           N  
ATOM   2519  OD1 ASN A 728      31.284 -13.233  10.154  1.00  1.00           O  
ATOM   2520  HN  ASN A 728      32.829 -16.946   9.475  1.00  1.00           H  
ATOM   2521  HA  ASN A 728      30.685 -15.509  10.907  1.00  1.00           H  
ATOM   2522  HB1 ASN A 728      29.926 -15.047   8.477  1.00  1.00           H  
ATOM   2523  HB2 ASN A 728      31.483 -15.645   7.960  1.00  1.00           H  
ATOM   2524 1HD2 ASN A 728      32.319 -12.217   8.094  1.00  1.00           H  
ATOM   2525 2HD2 ASN A 728      32.466 -13.697   7.281  1.00  1.00           H  
ATOM   2526  N   CYS A 729      30.412 -18.431  10.121  1.00  1.00           N  
ATOM   2527  CA  CYS A 729      29.543 -19.595  10.130  1.00  1.00           C  
ATOM   2528  C   CYS A 729      29.346 -19.992  11.581  1.00  1.00           C  
ATOM   2529  O   CYS A 729      30.280 -19.915  12.390  1.00  1.00           O  
ATOM   2530  CB  CYS A 729      30.168 -20.748   9.353  1.00  1.00           C  
ATOM   2531  SG  CYS A 729      30.387 -20.402   7.595  1.00  1.00           S  
ATOM   2532  HN  CYS A 729      31.373 -18.585  10.332  1.00  1.00           H  
ATOM   2533  HA  CYS A 729      28.584 -19.325   9.680  1.00  1.00           H  
ATOM   2534  HB1 CYS A 729      29.562 -21.643   9.446  1.00  1.00           H  
ATOM   2535  HB2 CYS A 729      31.143 -20.987   9.780  1.00  1.00           H  
ATOM   2536  HG  CYS A 729      30.564 -19.087   7.426  1.00  1.00           H  
ATOM   2537  N   MET A 730      28.129 -20.407  11.895  1.00  1.00           N  
ATOM   2538  CA  MET A 730      27.743 -20.650  13.252  1.00  1.00           C  
ATOM   2539  C   MET A 730      27.238 -22.064  13.398  1.00  1.00           C  
ATOM   2540  O   MET A 730      26.608 -22.597  12.496  1.00  1.00           O  
ATOM   2541  CB  MET A 730      26.683 -19.637  13.656  1.00  1.00           C  
ATOM   2542  CG  MET A 730      27.116 -18.205  13.398  1.00  1.00           C  
ATOM   2543  SD  MET A 730      26.155 -17.016  14.343  1.00  1.00           S  
ATOM   2544  CE  MET A 730      26.840 -17.294  15.976  1.00  1.00           C  
ATOM   2545  HN  MET A 730      27.424 -20.316  11.198  1.00  1.00           H  
ATOM   2546  HA  MET A 730      28.615 -20.533  13.900  1.00  1.00           H  
ATOM   2547  HB1 MET A 730      26.487 -19.775  14.719  1.00  1.00           H  
ATOM   2548  HB2 MET A 730      25.744 -19.829  13.134  1.00  1.00           H  
ATOM   2549  HG1 MET A 730      27.065 -17.956  12.336  1.00  1.00           H  
ATOM   2550  HG2 MET A 730      28.166 -18.089  13.677  1.00  1.00           H  
ATOM   2551  HE1 MET A 730      27.707 -17.958  15.938  1.00  1.00           H  
ATOM   2552  HE2 MET A 730      26.083 -17.718  16.630  1.00  1.00           H  
ATOM   2553  HE3 MET A 730      27.139 -16.339  16.412  1.00  1.00           H  
ATOM   2554  N   LEU A 731      27.542 -22.661  14.547  1.00  1.00           N  
ATOM   2555  CA  LEU A 731      27.193 -24.036  14.857  1.00  1.00           C  
ATOM   2556  C   LEU A 731      26.000 -24.127  15.823  1.00  1.00           C  
ATOM   2557  O   LEU A 731      26.078 -23.636  16.961  1.00  1.00           O  
ATOM   2558  CB  LEU A 731      28.371 -24.720  15.513  1.00  1.00           C  
ATOM   2559  CG  LEU A 731      29.376 -25.476  14.679  1.00  1.00           C  
ATOM   2560  CD1 LEU A 731      30.434 -26.021  15.634  1.00  1.00           C  
ATOM   2561  CD2 LEU A 731      28.725 -26.630  13.917  1.00  1.00           C  
ATOM   2562  HN  LEU A 731      28.163 -22.113  15.109  1.00  1.00           H  
ATOM   2563  HA  LEU A 731      26.925 -24.538  13.927  1.00  1.00           H  
ATOM   2564  HB1 LEU A 731      27.988 -25.490  16.185  1.00  1.00           H  
ATOM   2565  HB2 LEU A 731      28.888 -24.000  16.155  1.00  1.00           H  
ATOM   2566  HG  LEU A 731      29.845 -24.789  13.971  1.00  1.00           H  
ATOM   2567 1HD1 LEU A 731      30.021 -26.718  16.363  1.00  1.00           H  
ATOM   2568 2HD1 LEU A 731      30.901 -25.203  16.183  1.00  1.00           H  
ATOM   2569 3HD1 LEU A 731      31.220 -26.534  15.081  1.00  1.00           H  
ATOM   2570 1HD2 LEU A 731      27.945 -26.291  13.235  1.00  1.00           H  
ATOM   2571 2HD2 LEU A 731      28.283 -27.357  14.593  1.00  1.00           H  
ATOM   2572 3HD2 LEU A 731      29.469 -27.137  13.308  1.00  1.00           H  
ATOM   2573  N   ARG A 732      24.930 -24.777  15.371  1.00  1.00           N  
ATOM   2574  CA  ARG A 732      23.775 -25.105  16.210  1.00  1.00           C  
ATOM   2575  C   ARG A 732      24.061 -26.258  17.178  1.00  1.00           C  
ATOM   2576  O   ARG A 732      25.044 -26.995  17.028  1.00  1.00           O  
ATOM   2577  CB  ARG A 732      22.581 -25.515  15.350  1.00  1.00           C  
ATOM   2578  CG  ARG A 732      22.038 -24.434  14.454  1.00  1.00           C  
ATOM   2579  CD  ARG A 732      20.768 -24.905  13.765  1.00  1.00           C  
ATOM   2580  NE  ARG A 732      20.309 -23.921  12.787  1.00  1.00           N  
ATOM   2581  CZ  ARG A 732      19.344 -24.108  11.877  1.00  1.00           C  
ATOM   2582  NH1 ARG A 732      18.686 -25.271  11.765  1.00  1.00           N1+
ATOM   2583  NH2 ARG A 732      19.037 -23.110  11.045  1.00  1.00           N  
ATOM   2584  HN  ARG A 732      25.022 -25.141  14.440  1.00  1.00           H  
ATOM   2585  HA  ARG A 732      23.537 -24.210  16.787  1.00  1.00           H  
ATOM   2586  HB1 ARG A 732      21.761 -25.854  15.988  1.00  1.00           H  
ATOM   2587  HB2 ARG A 732      22.847 -26.385  14.745  1.00  1.00           H  
ATOM   2588  HG1 ARG A 732      22.787 -24.167  13.704  1.00  1.00           H  
ATOM   2589  HG2 ARG A 732      21.840 -23.530  15.030  1.00  1.00           H  
ATOM   2590  HD1 ARG A 732      19.957 -25.056  14.479  1.00  1.00           H  
ATOM   2591  HD2 ARG A 732      20.929 -25.843  13.233  1.00  1.00           H  
ATOM   2592  HE  ARG A 732      20.877 -23.103  12.634  1.00  1.00           H  
ATOM   2593 1HH1 ARG A 732      18.943 -26.044  12.357  1.00  1.00           H  
ATOM   2594 2HH1 ARG A 732      17.970 -25.392  11.083  1.00  1.00           H  
ATOM   2595 1HH2 ARG A 732      18.507 -23.239  10.220  1.00  1.00           H  
ATOM   2596 2HH2 ARG A 732      19.354 -22.171  11.241  1.00  1.00           H  
ATOM   2597  N   ASP A 733      23.155 -26.426  18.144  1.00  1.00           N  
ATOM   2598  CA  ASP A 733      23.212 -27.527  19.146  1.00  1.00           C  
ATOM   2599  C   ASP A 733      23.373 -28.917  18.512  1.00  1.00           C  
ATOM   2600  O   ASP A 733      24.157 -29.738  18.985  1.00  1.00           O  
ATOM   2601  CB  ASP A 733      21.961 -27.501  20.053  1.00  1.00           C  
ATOM   2602  CG  ASP A 733      20.658 -27.835  19.288  1.00  1.00           C  
ATOM   2603  OD1 ASP A 733      20.343 -27.142  18.285  1.00  1.00           O  
ATOM   2604  OD2 ASP A 733      19.965 -28.806  19.674  1.00  1.00           O1-
ATOM   2605  HN  ASP A 733      22.259 -25.974  18.076  1.00  1.00           H  
ATOM   2606  HA  ASP A 733      24.100 -27.335  19.744  1.00  1.00           H  
ATOM   2607  HB1 ASP A 733      21.843 -26.521  20.513  1.00  1.00           H  
ATOM   2608  HB2 ASP A 733      22.075 -28.216  20.867  1.00  1.00           H  
ATOM   2609  N   ASP A 734      22.672 -29.160  17.409  1.00  1.00           N  
ATOM   2610  CA  ASP A 734      22.820 -30.431  16.687  1.00  1.00           C  
ATOM   2611  C   ASP A 734      23.989 -30.468  15.677  1.00  1.00           C  
ATOM   2612  O   ASP A 734      24.031 -31.357  14.830  1.00  1.00           O  
ATOM   2613  CB  ASP A 734      21.504 -30.794  15.999  1.00  1.00           C  
ATOM   2614  CG  ASP A 734      21.166 -29.889  14.824  1.00  1.00           C  
ATOM   2615  OD1 ASP A 734      21.970 -29.012  14.429  1.00  1.00           O  
ATOM   2616  OD2 ASP A 734      20.052 -30.066  14.294  1.00  1.00           O1-
ATOM   2617  HN  ASP A 734      21.959 -28.538  17.075  1.00  1.00           H  
ATOM   2618  HA  ASP A 734      23.015 -31.204  17.431  1.00  1.00           H  
ATOM   2619  HB1 ASP A 734      20.687 -30.742  16.719  1.00  1.00           H  
ATOM   2620  HB2 ASP A 734      21.537 -31.820  15.632  1.00  1.00           H  
ATOM   2621  N   MET A 735      24.907 -29.502  15.752  1.00  1.00           N  
ATOM   2622  CA  MET A 735      26.080 -29.422  14.868  1.00  1.00           C  
ATOM   2623  C   MET A 735      25.789 -29.106  13.384  1.00  1.00           C  
ATOM   2624  O   MET A 735      26.608 -29.366  12.532  1.00  1.00           O  
ATOM   2625  CB  MET A 735      26.950 -30.676  15.022  1.00  1.00           C  
ATOM   2626  CG  MET A 735      27.436 -30.869  16.452  1.00  1.00           C  
ATOM   2627  SD  MET A 735      28.552 -29.526  16.886  1.00  1.00           S  
ATOM   2628  CE  MET A 735      29.866 -29.952  15.742  1.00  1.00           C  
ATOM   2629  HN  MET A 735      24.650 -28.716  16.308  1.00  1.00           H  
ATOM   2630  HA  MET A 735      26.615 -28.555  15.247  1.00  1.00           H  
ATOM   2631  HB1 MET A 735      27.773 -30.653  14.314  1.00  1.00           H  
ATOM   2632  HB2 MET A 735      26.384 -31.557  14.720  1.00  1.00           H  
ATOM   2633  HG1 MET A 735      27.976 -31.813  16.525  1.00  1.00           H  
ATOM   2634  HG2 MET A 735      26.619 -30.926  17.173  1.00  1.00           H  
ATOM   2635  HE1 MET A 735      29.560 -29.791  14.715  1.00  1.00           H  
ATOM   2636  HE2 MET A 735      30.171 -30.991  15.865  1.00  1.00           H  
ATOM   2637  HE3 MET A 735      30.725 -29.308  15.908  1.00  1.00           H  
ATOM   2638  N   THR A 736      24.634 -28.524  13.104  1.00  1.00           N  
ATOM   2639  CA  THR A 736      24.334 -27.949  11.802  1.00  1.00           C  
ATOM   2640  C   THR A 736      25.048 -26.591  11.714  1.00  1.00           C  
ATOM   2641  O   THR A 736      25.058 -25.831  12.680  1.00  1.00           O  
ATOM   2642  CB  THR A 736      22.821 -27.698  11.682  1.00  1.00           C  
ATOM   2643  CG2 THR A 736      22.458 -26.926  10.414  1.00  1.00           C  
ATOM   2644  OG1 THR A 736      22.153 -28.951  11.665  1.00  1.00           O  
ATOM   2645  HN  THR A 736      23.935 -28.425  13.811  1.00  1.00           H  
ATOM   2646  HA  THR A 736      24.699 -28.625  11.026  1.00  1.00           H  
ATOM   2647  HB  THR A 736      22.491 -27.106  12.541  1.00  1.00           H  
ATOM   2648  HG1 THR A 736      22.140 -29.369  12.535  1.00  1.00           H  
ATOM   2649 1HG2 THR A 736      22.855 -27.438   9.537  1.00  1.00           H  
ATOM   2650 2HG2 THR A 736      22.839 -25.905  10.412  1.00  1.00           H  
ATOM   2651 3HG2 THR A 736      21.377 -26.870  10.290  1.00  1.00           H  
ATOM   2652  N   VAL A 737      25.622 -26.287  10.557  1.00  1.00           N  
ATOM   2653  CA  VAL A 737      26.247 -25.000  10.316  1.00  1.00           C  
ATOM   2654  C   VAL A 737      25.233 -24.071   9.661  1.00  1.00           C  
ATOM   2655  O   VAL A 737      24.503 -24.476   8.761  1.00  1.00           O  
ATOM   2656  CB  VAL A 737      27.476 -25.142   9.420  1.00  1.00           C  
ATOM   2657  CG1 VAL A 737      28.151 -23.798   9.201  1.00  1.00           C  
ATOM   2658  CG2 VAL A 737      28.441 -26.149  10.025  1.00  1.00           C  
ATOM   2659  HN  VAL A 737      25.653 -26.996   9.839  1.00  1.00           H  
ATOM   2660  HA  VAL A 737      26.555 -24.595  11.279  1.00  1.00           H  
ATOM   2661  HB  VAL A 737      27.172 -25.524   8.445  1.00  1.00           H  
ATOM   2662 1HG1 VAL A 737      28.372 -23.332  10.163  1.00  1.00           H  
ATOM   2663 2HG1 VAL A 737      27.538 -23.112   8.618  1.00  1.00           H  
ATOM   2664 3HG1 VAL A 737      29.092 -23.926   8.668  1.00  1.00           H  
ATOM   2665 1HG2 VAL A 737      27.981 -27.134  10.104  1.00  1.00           H  
ATOM   2666 2HG2 VAL A 737      28.767 -25.840  11.019  1.00  1.00           H  
ATOM   2667 3HG2 VAL A 737      29.327 -26.248   9.400  1.00  1.00           H  
ATOM   2668  N   CYS A 738      25.199 -22.833  10.135  1.00  1.00           N  
ATOM   2669  CA  CYS A 738      24.372 -21.771   9.594  1.00  1.00           C  
ATOM   2670  C   CYS A 738      25.313 -20.717   9.093  1.00  1.00           C  
ATOM   2671  O   CYS A 738      26.214 -20.283   9.832  1.00  1.00           O  
ATOM   2672  CB  CYS A 738      23.513 -21.107  10.682  1.00  1.00           C  
ATOM   2673  SG  CYS A 738      22.124 -22.126  11.174  1.00  1.00           S  
ATOM   2674  HN  CYS A 738      25.890 -22.587  10.814  1.00  1.00           H  
ATOM   2675  HA  CYS A 738      23.772 -22.158   8.774  1.00  1.00           H  
ATOM   2676  HB1 CYS A 738      23.111 -20.156  10.328  1.00  1.00           H  
ATOM   2677  HB2 CYS A 738      24.111 -20.870  11.563  1.00  1.00           H  
ATOM   2678  HG  CYS A 738      21.313 -21.370  11.925  1.00  1.00           H  
ATOM   2679  N   VAL A 739      25.060 -20.256   7.877  1.00  1.00           N  
ATOM   2680  CA  VAL A 739      25.790 -19.131   7.316  1.00  1.00           C  
ATOM   2681  C   VAL A 739      25.190 -17.838   7.893  1.00  1.00           C  
ATOM   2682  O   VAL A 739      23.972 -17.707   8.048  1.00  1.00           O  
ATOM   2683  CB  VAL A 739      25.757 -19.163   5.785  1.00  1.00           C  
ATOM   2684  CG1 VAL A 739      26.457 -17.946   5.197  1.00  1.00           C  
ATOM   2685  CG2 VAL A 739      26.438 -20.424   5.281  1.00  1.00           C  
ATOM   2686  HN  VAL A 739      24.614 -20.882   7.242  1.00  1.00           H  
ATOM   2687  HA  VAL A 739      26.826 -19.208   7.657  1.00  1.00           H  
ATOM   2688  HB  VAL A 739      24.718 -19.157   5.453  1.00  1.00           H  
ATOM   2689 1HG1 VAL A 739      27.530 -17.995   5.385  1.00  1.00           H  
ATOM   2690 2HG1 VAL A 739      26.118 -17.006   5.617  1.00  1.00           H  
ATOM   2691 3HG1 VAL A 739      26.310 -17.909   4.118  1.00  1.00           H  
ATOM   2692 1HG2 VAL A 739      25.930 -21.325   5.622  1.00  1.00           H  
ATOM   2693 2HG2 VAL A 739      27.475 -20.478   5.619  1.00  1.00           H  
ATOM   2694 3HG2 VAL A 739      26.466 -20.451   4.191  1.00  1.00           H  
ATOM   2695  N   ALA A 740      26.075 -16.897   8.210  1.00  1.00           N  
ATOM   2696  CA  ALA A 740      25.701 -15.621   8.791  1.00  1.00           C  
ATOM   2697  C   ALA A 740      26.814 -14.615   8.526  1.00  1.00           C  
ATOM   2698  O   ALA A 740      27.771 -14.905   7.808  1.00  1.00           O  
ATOM   2699  CB  ALA A 740      25.464 -15.787  10.289  1.00  1.00           C  
ATOM   2700  HN  ALA A 740      27.052 -17.026   8.001  1.00  1.00           H  
ATOM   2701  HA  ALA A 740      24.799 -15.272   8.291  1.00  1.00           H  
ATOM   2702  HB1 ALA A 740      26.391 -16.062  10.795  1.00  1.00           H  
ATOM   2703  HB2 ALA A 740      24.726 -16.559  10.493  1.00  1.00           H  
ATOM   2704  HB3 ALA A 740      25.111 -14.857  10.738  1.00  1.00           H  
ATOM   2705  N   ASP A 741      26.658 -13.430   9.093  1.00  1.00           N  
ATOM   2706  CA  ASP A 741      27.686 -12.401   9.066  1.00  1.00           C  
ATOM   2707  C   ASP A 741      27.679 -11.626  10.376  1.00  1.00           C  
ATOM   2708  O   ASP A 741      26.666 -11.026  10.730  1.00  1.00           O  
ATOM   2709  CB  ASP A 741      27.449 -11.454   7.890  1.00  1.00           C  
ATOM   2710  CG  ASP A 741      28.672 -10.634   7.550  1.00  1.00           C  
ATOM   2711  OD1 ASP A 741      29.564 -10.484   8.413  1.00  1.00           O  
ATOM   2712  OD2 ASP A 741      28.744 -10.134   6.413  1.00  1.00           O1-
ATOM   2713  HN  ASP A 741      25.848 -13.178   9.617  1.00  1.00           H  
ATOM   2714  HA  ASP A 741      28.650 -12.906   8.965  1.00  1.00           H  
ATOM   2715  HB1 ASP A 741      26.604 -10.788   8.071  1.00  1.00           H  
ATOM   2716  HB2 ASP A 741      27.229 -12.058   7.013  1.00  1.00           H  
ATOM   2717  N   PHE A 742      28.804 -11.660  11.087  1.00  1.00           N  
ATOM   2718  CA  PHE A 742      28.946 -10.961  12.380  1.00  1.00           C  
ATOM   2719  C   PHE A 742      29.037  -9.437  12.247  1.00  1.00           C  
ATOM   2720  O   PHE A 742      28.614  -8.729  13.160  1.00  1.00           O  
ATOM   2721  CB  PHE A 742      30.149 -11.491  13.176  1.00  1.00           C  
ATOM   2722  CG  PHE A 742      29.885 -12.808  13.862  1.00  1.00           C  
ATOM   2723  CD1 PHE A 742      29.941 -14.001  13.150  1.00  1.00           C  
ATOM   2724  CD2 PHE A 742      29.558 -12.859  15.204  1.00  1.00           C  
ATOM   2725  CE1 PHE A 742      29.698 -15.214  13.758  1.00  1.00           C  
ATOM   2726  CE2 PHE A 742      29.316 -14.078  15.824  1.00  1.00           C  
ATOM   2727  CZ  PHE A 742      29.392 -15.255  15.101  1.00  1.00           C  
ATOM   2728  HN  PHE A 742      29.568 -12.106  10.617  1.00  1.00           H  
ATOM   2729  HA  PHE A 742      28.032 -11.171  12.937  1.00  1.00           H  
ATOM   2730  HB1 PHE A 742      30.449 -10.771  13.939  1.00  1.00           H  
ATOM   2731  HB2 PHE A 742      31.011 -11.601  12.515  1.00  1.00           H  
ATOM   2732  HD1 PHE A 742      30.163 -13.947  12.096  1.00  1.00           H  
ATOM   2733  HD2 PHE A 742      29.476 -11.951  15.789  1.00  1.00           H  
ATOM   2734  HE1 PHE A 742      29.759 -16.127  13.185  1.00  1.00           H  
ATOM   2735  HE2 PHE A 742      29.082 -14.091  16.870  1.00  1.00           H  
ATOM   2736  HZ  PHE A 742      29.258 -16.217  15.564  1.00  1.00           H  
ATOM   2737  N   GLY A 743      29.594  -8.943  11.135  1.00  1.00           N  
ATOM   2738  CA  GLY A 743      29.595  -7.507  10.810  1.00  1.00           C  
ATOM   2739  C   GLY A 743      30.704  -6.749  11.519  1.00  1.00           C  
ATOM   2740  O   GLY A 743      31.870  -7.143  11.455  1.00  1.00           O  
ATOM   2741  HN  GLY A 743      29.958  -9.548  10.414  1.00  1.00           H  
ATOM   2742  HA1 GLY A 743      28.615  -7.088  11.050  1.00  1.00           H  
ATOM   2743  HA2 GLY A 743      29.743  -7.442   9.732  1.00  1.00           H  
ATOM   2744  HC  GLY A 743      30.371  -5.859  12.054  1.00  1.00           H  
ATOM   2745  N   MET A 762      43.255  -9.183   8.206  1.00  1.00           N  
ATOM   2746  CA  MET A 762      42.995 -10.601   7.923  1.00  1.00           C  
ATOM   2747  C   MET A 762      42.172 -10.819   6.624  1.00  1.00           C  
ATOM   2748  O   MET A 762      42.692 -11.513   5.717  1.00  1.00           O  
ATOM   2749  CB  MET A 762      42.320 -11.294   9.080  1.00  1.00           C  
ATOM   2750  CG  MET A 762      40.802 -11.132   8.999  1.00  1.00           C  
ATOM   2751  SD  MET A 762      40.065 -12.009  10.397  1.00  1.00           S  
ATOM   2752  CE  MET A 762      38.263 -11.848  10.334  1.00  1.00           C  
ATOM   2753  HN1 MET A 762      43.139  -8.659   7.345  1.00  1.00           H  
ATOM   2754  HN2 MET A 762      42.575  -8.832   8.869  1.00  1.00           H  
ATOM   2755  HA  MET A 762      43.971 -11.059   7.748  1.00  1.00           H  
ATOM   2756  HB1 MET A 762      42.692 -10.938  10.042  1.00  1.00           H  
ATOM   2757  HB2 MET A 762      42.546 -12.362   9.049  1.00  1.00           H  
ATOM   2758  HG1 MET A 762      40.252 -11.600   8.183  1.00  1.00           H  
ATOM   2759  HG2 MET A 762      40.378 -10.235   9.424  1.00  1.00           H  
ATOM   2760  HE1 MET A 762      37.847 -11.412   9.431  1.00  1.00           H  
ATOM   2761  HE2 MET A 762      38.219 -10.836  10.740  1.00  1.00           H  
ATOM   2762  HE3 MET A 762      37.739 -12.168  11.222  1.00  1.00           H  
ATOM   2763  N   PRO A 763      40.939 -10.203   6.512  1.00  1.00           N  
ATOM   2764  CA  PRO A 763      39.925 -10.459   5.443  1.00  1.00           C  
ATOM   2765  C   PRO A 763      40.352 -10.390   3.969  1.00  1.00           C  
ATOM   2766  O   PRO A 763      39.656 -10.960   3.114  1.00  1.00           O  
ATOM   2767  CB  PRO A 763      38.843  -9.403   5.705  1.00  1.00           C  
ATOM   2768  CG  PRO A 763      38.952  -9.128   7.160  1.00  1.00           C  
ATOM   2769  CD  PRO A 763      40.436  -9.158   7.434  1.00  1.00           C  
ATOM   2770  HA  PRO A 763      39.492 -11.443   5.618  1.00  1.00           H  
ATOM   2771  HB1 PRO A 763      37.844  -9.749   5.430  1.00  1.00           H  
ATOM   2772  HB2 PRO A 763      39.030  -8.489   5.139  1.00  1.00           H  
ATOM   2773  HG1 PRO A 763      38.476  -8.183   7.430  1.00  1.00           H  
ATOM   2774  HG2 PRO A 763      38.443  -9.910   7.727  1.00  1.00           H  
ATOM   2775  HD1 PRO A 763      40.759  -8.246   6.928  1.00  1.00           H  
ATOM   2776  HD2 PRO A 763      40.905  -8.860   8.361  1.00  1.00           H  
ATOM   2777  N   VAL A 764      41.472  -9.728   3.674  1.00  1.00           N  
ATOM   2778  CA  VAL A 764      42.067  -9.791   2.333  1.00  1.00           C  
ATOM   2779  C   VAL A 764      42.256 -11.239   1.862  1.00  1.00           C  
ATOM   2780  O   VAL A 764      42.102 -11.536   0.679  1.00  1.00           O  
ATOM   2781  CB  VAL A 764      43.426  -9.038   2.261  1.00  1.00           C  
ATOM   2782  CG1 VAL A 764      44.507  -9.760   3.047  1.00  1.00           C  
ATOM   2783  CG2 VAL A 764      43.870  -8.846   0.830  1.00  1.00           C  
ATOM   2784  HN  VAL A 764      41.951  -9.299   4.431  1.00  1.00           H  
ATOM   2785  HA  VAL A 764      41.350  -9.317   1.671  1.00  1.00           H  
ATOM   2786  HB  VAL A 764      43.288  -8.048   2.696  1.00  1.00           H  
ATOM   2787 1HG1 VAL A 764      44.778 -10.715   2.595  1.00  1.00           H  
ATOM   2788 2HG1 VAL A 764      44.215  -9.949   4.080  1.00  1.00           H  
ATOM   2789 3HG1 VAL A 764      45.423  -9.175   3.051  1.00  1.00           H  
ATOM   2790 1HG2 VAL A 764      43.144  -8.254   0.274  1.00  1.00           H  
ATOM   2791 2HG2 VAL A 764      44.028  -9.789   0.305  1.00  1.00           H  
ATOM   2792 3HG2 VAL A 764      44.809  -8.293   0.788  1.00  1.00           H  
ATOM   2793  N   LYS A 765      42.574 -12.132   2.797  1.00  1.00           N  
ATOM   2794  CA  LYS A 765      42.843 -13.505   2.482  1.00  1.00           C  
ATOM   2795  C   LYS A 765      41.635 -14.351   2.080  1.00  1.00           C  
ATOM   2796  O   LYS A 765      41.838 -15.479   1.702  1.00  1.00           O  
ATOM   2797  CB  LYS A 765      43.619 -14.156   3.615  1.00  1.00           C  
ATOM   2798  CG  LYS A 765      45.048 -13.676   3.669  1.00  1.00           C  
ATOM   2799  CD  LYS A 765      45.845 -14.481   4.653  1.00  1.00           C  
ATOM   2800  CE  LYS A 765      47.308 -14.108   4.556  1.00  1.00           C  
ATOM   2801  NZ  LYS A 765      48.149 -14.901   5.486  1.00  1.00           N1+
ATOM   2802  HN  LYS A 765      42.844 -11.790   3.699  1.00  1.00           H  
ATOM   2803  HA  LYS A 765      43.483 -13.486   1.598  1.00  1.00           H  
ATOM   2804  HB1 LYS A 765      43.626 -15.236   3.472  1.00  1.00           H  
ATOM   2805  HB2 LYS A 765      43.129 -13.988   4.573  1.00  1.00           H  
ATOM   2806  HG1 LYS A 765      45.079 -12.617   3.930  1.00  1.00           H  
ATOM   2807  HG2 LYS A 765      45.492 -13.768   2.677  1.00  1.00           H  
ATOM   2808  HD1 LYS A 765      45.713 -15.541   4.477  1.00  1.00           H  
ATOM   2809  HD2 LYS A 765      45.476 -14.295   5.664  1.00  1.00           H  
ATOM   2810  HE1 LYS A 765      47.453 -13.050   4.774  1.00  1.00           H  
ATOM   2811  HE2 LYS A 765      47.675 -14.291   3.544  1.00  1.00           H  
ATOM   2812  HZ1 LYS A 765      47.848 -15.899   5.374  1.00  1.00           H  
ATOM   2813  HZ2 LYS A 765      48.018 -14.623   6.475  1.00  1.00           H  
ATOM   2814  HZ3 LYS A 765      49.160 -14.860   5.222  1.00  1.00           H  
ATOM   2815  N   TRP A 766      40.414 -13.806   2.119  1.00  1.00           N  
ATOM   2816  CA  TRP A 766      39.211 -14.513   1.664  1.00  1.00           C  
ATOM   2817  C   TRP A 766      38.642 -13.919   0.388  1.00  1.00           C  
ATOM   2818  O   TRP A 766      37.678 -14.450  -0.174  1.00  1.00           O  
ATOM   2819  CB  TRP A 766      38.145 -14.515   2.773  1.00  1.00           C  
ATOM   2820  CG  TRP A 766      38.455 -15.467   3.930  1.00  1.00           C  
ATOM   2821  CD1 TRP A 766      37.871 -16.678   4.157  1.00  1.00           C  
ATOM   2822  CD2 TRP A 766      39.421 -15.290   4.980  1.00  1.00           C  
ATOM   2823  CE2 TRP A 766      39.343 -16.424   5.802  1.00  1.00           C  
ATOM   2824  CE3 TRP A 766      40.317 -14.269   5.322  1.00  1.00           C  
ATOM   2825  NE1 TRP A 766      38.397 -17.256   5.258  1.00  1.00           N  
ATOM   2826  CZ2 TRP A 766      40.160 -16.596   6.935  1.00  1.00           C  
ATOM   2827  CZ3 TRP A 766      41.129 -14.432   6.454  1.00  1.00           C  
ATOM   2828  CH2 TRP A 766      41.033 -15.591   7.252  1.00  1.00           C  
ATOM   2829  HN  TRP A 766      40.227 -12.849   2.370  1.00  1.00           H  
ATOM   2830  HA  TRP A 766      39.465 -15.551   1.439  1.00  1.00           H  
ATOM   2831  HB1 TRP A 766      37.179 -14.825   2.370  1.00  1.00           H  
ATOM   2832  HB2 TRP A 766      37.991 -13.508   3.161  1.00  1.00           H  
ATOM   2833  HD1 TRP A 766      37.076 -17.106   3.558  1.00  1.00           H  
ATOM   2834  HE1 TRP A 766      38.158 -18.135   5.644  1.00  1.00           H  
ATOM   2835  HE3 TRP A 766      40.359 -13.376   4.724  1.00  1.00           H  
ATOM   2836  HZ2 TRP A 766      40.083 -17.501   7.521  1.00  1.00           H  
ATOM   2837  HZ3 TRP A 766      41.845 -13.675   6.732  1.00  1.00           H  
ATOM   2838  HH2 TRP A 766      41.648 -15.709   8.134  1.00  1.00           H  
ATOM   2839  N   ILE A 767      39.261 -12.853  -0.113  1.00  1.00           N  
ATOM   2840  CA  ILE A 767      38.686 -12.088  -1.210  1.00  1.00           C  
ATOM   2841  C   ILE A 767      39.177 -12.608  -2.559  1.00  1.00           C  
ATOM   2842  O   ILE A 767      40.390 -12.731  -2.762  1.00  1.00           O  
ATOM   2843  CB  ILE A 767      39.010 -10.592  -1.057  1.00  1.00           C  
ATOM   2844  CG1 ILE A 767      38.340 -10.070   0.221  1.00  1.00           C  
ATOM   2845  CG2 ILE A 767      38.459  -9.809  -2.248  1.00  1.00           C  
ATOM   2846  CD1 ILE A 767      38.820  -8.709   0.684  1.00  1.00           C  
ATOM   2847  HN  ILE A 767      40.134 -12.584   0.294  1.00  1.00           H  
ATOM   2848  HA  ILE A 767      37.600 -12.217  -1.166  1.00  1.00           H  
ATOM   2849  HB  ILE A 767      40.091 -10.455  -1.002  1.00  1.00           H  
ATOM   2850 1HG1 ILE A 767      38.537 -10.756   1.041  1.00  1.00           H  
ATOM   2851 2HG1 ILE A 767      37.253 -10.074   0.127  1.00  1.00           H  
ATOM   2852 1HG2 ILE A 767      37.401 -10.018  -2.399  1.00  1.00           H  
ATOM   2853 2HG2 ILE A 767      38.989 -10.043  -3.168  1.00  1.00           H  
ATOM   2854 3HG2 ILE A 767      38.575  -8.735  -2.105  1.00  1.00           H  
ATOM   2855 1HD1 ILE A 767      38.284  -7.918   0.159  1.00  1.00           H  
ATOM   2856 2HD1 ILE A 767      39.875  -8.553   0.483  1.00  1.00           H  
ATOM   2857 3HD1 ILE A 767      38.633  -8.576   1.750  1.00  1.00           H  
ATOM   2858  N   ALA A 768      38.238 -12.898  -3.468  1.00  1.00           N  
ATOM   2859  CA  ALA A 768      38.574 -13.353  -4.814  1.00  1.00           C  
ATOM   2860  C   ALA A 768      39.484 -12.378  -5.548  1.00  1.00           C  
ATOM   2861  O   ALA A 768      39.382 -11.169  -5.350  1.00  1.00           O  
ATOM   2862  CB  ALA A 768      37.318 -13.604  -5.634  1.00  1.00           C  
ATOM   2863  HN  ALA A 768      37.282 -12.675  -3.281  1.00  1.00           H  
ATOM   2864  HA  ALA A 768      39.134 -14.267  -4.675  1.00  1.00           H  
ATOM   2865  HB1 ALA A 768      36.791 -12.671  -5.848  1.00  1.00           H  
ATOM   2866  HB2 ALA A 768      36.621 -14.243  -5.101  1.00  1.00           H  
ATOM   2867  HB3 ALA A 768      37.550 -14.085  -6.585  1.00  1.00           H  
ATOM   2868  N   ILE A 769      40.366 -12.918  -6.387  1.00  1.00           N  
ATOM   2869  CA  ILE A 769      41.305 -12.125  -7.223  1.00  1.00           C  
ATOM   2870  C   ILE A 769      40.652 -10.980  -8.029  1.00  1.00           C  
ATOM   2871  O   ILE A 769      41.115  -9.850  -7.967  1.00  1.00           O  
ATOM   2872  CB  ILE A 769      42.189 -13.047  -8.111  1.00  1.00           C  
ATOM   2873  CG1 ILE A 769      43.382 -12.289  -8.660  1.00  1.00           C  
ATOM   2874  CG2 ILE A 769      41.396 -13.740  -9.227  1.00  1.00           C  
ATOM   2875  CD1 ILE A 769      44.283 -13.152  -9.527  1.00  1.00           C  
ATOM   2876  HN  ILE A 769      40.361 -13.911  -6.482  1.00  1.00           H  
ATOM   2877  HA  ILE A 769      41.956 -11.647  -6.490  1.00  1.00           H  
ATOM   2878  HB  ILE A 769      42.583 -13.822  -7.455  1.00  1.00           H  
ATOM   2879 1HG1 ILE A 769      43.970 -11.895  -7.830  1.00  1.00           H  
ATOM   2880 2HG1 ILE A 769      43.055 -11.425  -9.241  1.00  1.00           H  
ATOM   2881 1HG2 ILE A 769      41.121 -13.038 -10.016  1.00  1.00           H  
ATOM   2882 2HG2 ILE A 769      40.474 -14.180  -8.846  1.00  1.00           H  
ATOM   2883 3HG2 ILE A 769      41.969 -14.543  -9.691  1.00  1.00           H  
ATOM   2884 1HD1 ILE A 769      43.829 -13.386 -10.490  1.00  1.00           H  
ATOM   2885 2HD1 ILE A 769      44.531 -14.088  -9.028  1.00  1.00           H  
ATOM   2886 3HD1 ILE A 769      45.226 -12.653  -9.723  1.00  1.00           H  
ATOM   2887  N   GLU A 770      39.549 -11.245  -8.716  1.00  1.00           N  
ATOM   2888  CA  GLU A 770      38.842 -10.185  -9.450  1.00  1.00           C  
ATOM   2889  C   GLU A 770      38.270  -9.102  -8.523  1.00  1.00           C  
ATOM   2890  O   GLU A 770      38.153  -7.950  -8.932  1.00  1.00           O  
ATOM   2891  CB  GLU A 770      37.745 -10.764 -10.375  1.00  1.00           C  
ATOM   2892  CG  GLU A 770      36.449 -11.266  -9.698  1.00  1.00           C  
ATOM   2893  CD  GLU A 770      36.531 -12.667  -9.107  1.00  1.00           C  
ATOM   2894  OE1 GLU A 770      37.637 -13.242  -9.032  1.00  1.00           O  
ATOM   2895  OE2 GLU A 770      35.468 -13.221  -8.722  1.00  1.00           O1-
ATOM   2896  HN  GLU A 770      39.197 -12.179  -8.745  1.00  1.00           H  
ATOM   2897  HA  GLU A 770      39.597  -9.702 -10.074  1.00  1.00           H  
ATOM   2898  HB1 GLU A 770      38.163 -11.552 -11.004  1.00  1.00           H  
ATOM   2899  HB2 GLU A 770      37.461  -9.969 -11.067  1.00  1.00           H  
ATOM   2900  HG1 GLU A 770      35.677 -11.307 -10.468  1.00  1.00           H  
ATOM   2901  HG2 GLU A 770      36.079 -10.573  -8.946  1.00  1.00           H  
ATOM   2902  N   SER A 771      37.924  -9.462  -7.284  1.00  1.00           N  
ATOM   2903  CA  SER A 771      37.427  -8.495  -6.294  1.00  1.00           C  
ATOM   2904  C   SER A 771      38.544  -7.674  -5.642  1.00  1.00           C  
ATOM   2905  O   SER A 771      38.310  -6.557  -5.248  1.00  1.00           O  
ATOM   2906  CB  SER A 771      36.610  -9.200  -5.199  1.00  1.00           C  
ATOM   2907  OG  SER A 771      35.601 -10.014  -5.766  1.00  1.00           O  
ATOM   2908  HN  SER A 771      38.198 -10.373  -6.984  1.00  1.00           H  
ATOM   2909  HA  SER A 771      36.805  -7.777  -6.836  1.00  1.00           H  
ATOM   2910  HB1 SER A 771      36.159  -8.479  -4.515  1.00  1.00           H  
ATOM   2911  HB2 SER A 771      37.262  -9.843  -4.616  1.00  1.00           H  
ATOM   2912  HG  SER A 771      35.324  -9.673  -6.608  1.00  1.00           H  
ATOM   2913  N   LEU A 772      39.735  -8.236  -5.479  1.00  1.00           N  
ATOM   2914  CA  LEU A 772      40.910  -7.435  -5.095  1.00  1.00           C  
ATOM   2915  C   LEU A 772      41.292  -6.469  -6.221  1.00  1.00           C  
ATOM   2916  O   LEU A 772      41.559  -5.284  -5.970  1.00  1.00           O  
ATOM   2917  CB  LEU A 772      42.115  -8.323  -4.779  1.00  1.00           C  
ATOM   2918  CG  LEU A 772      42.037  -9.203  -3.531  1.00  1.00           C  
ATOM   2919  CD1 LEU A 772      43.179 -10.202  -3.502  1.00  1.00           C  
ATOM   2920  CD2 LEU A 772      42.061  -8.345  -2.279  1.00  1.00           C  
ATOM   2921  HN  LEU A 772      39.861  -9.195  -5.734  1.00  1.00           H  
ATOM   2922  HA  LEU A 772      40.627  -6.839  -4.228  1.00  1.00           H  
ATOM   2923  HB1 LEU A 772      42.995  -7.682  -4.680  1.00  1.00           H  
ATOM   2924  HB2 LEU A 772      42.308  -8.947  -5.653  1.00  1.00           H  
ATOM   2925  HG  LEU A 772      41.101  -9.758  -3.562  1.00  1.00           H  
ATOM   2926 1HD1 LEU A 772      44.148  -9.704  -3.456  1.00  1.00           H  
ATOM   2927 2HD1 LEU A 772      43.170 -10.823  -4.397  1.00  1.00           H  
ATOM   2928 3HD1 LEU A 772      43.107 -10.863  -2.639  1.00  1.00           H  
ATOM   2929 1HD2 LEU A 772      41.225  -7.646  -2.260  1.00  1.00           H  
ATOM   2930 2HD2 LEU A 772      42.987  -7.772  -2.199  1.00  1.00           H  
ATOM   2931 3HD2 LEU A 772      41.964  -8.974  -1.397  1.00  1.00           H  
ATOM   2932  N   ALA A 773      41.306  -6.984  -7.453  1.00  1.00           N  
ATOM   2933  CA  ALA A 773      41.780  -6.232  -8.620  1.00  1.00           C  
ATOM   2934  C   ALA A 773      40.834  -5.079  -9.017  1.00  1.00           C  
ATOM   2935  O   ALA A 773      41.295  -3.987  -9.300  1.00  1.00           O  
ATOM   2936  CB  ALA A 773      42.019  -7.173  -9.797  1.00  1.00           C  
ATOM   2937  HN  ALA A 773      41.013  -7.928  -7.594  1.00  1.00           H  
ATOM   2938  HA  ALA A 773      42.725  -5.771  -8.328  1.00  1.00           H  
ATOM   2939  HB1 ALA A 773      41.074  -7.593 -10.145  1.00  1.00           H  
ATOM   2940  HB2 ALA A 773      42.665  -8.009  -9.545  1.00  1.00           H  
ATOM   2941  HB3 ALA A 773      42.447  -6.631 -10.641  1.00  1.00           H  
ATOM   2942  N   ASP A 774      39.525  -5.322  -9.027  1.00  1.00           N  
ATOM   2943  CA  ASP A 774      38.514  -4.270  -9.266  1.00  1.00           C  
ATOM   2944  C   ASP A 774      37.551  -4.237  -8.086  1.00  1.00           C  
ATOM   2945  O   ASP A 774      37.774  -4.912  -7.094  1.00  1.00           O  
ATOM   2946  CB  ASP A 774      37.759  -4.559 -10.561  1.00  1.00           C  
ATOM   2947  CG  ASP A 774      38.689  -4.967 -11.704  1.00  1.00           C  
ATOM   2948  OD1 ASP A 774      39.756  -4.331 -11.873  1.00  1.00           O  
ATOM   2949  OD2 ASP A 774      38.359  -5.932 -12.432  1.00  1.00           O1-
ATOM   2950  HN  ASP A 774      39.218  -6.258  -8.873  1.00  1.00           H  
ATOM   2951  HA  ASP A 774      39.026  -3.309  -9.332  1.00  1.00           H  
ATOM   2952  HB1 ASP A 774      37.182  -3.694 -10.887  1.00  1.00           H  
ATOM   2953  HB2 ASP A 774      37.065  -5.386 -10.402  1.00  1.00           H  
ATOM   2954  N   ARG A 775      36.468  -3.475  -8.170  1.00  0.00           N  
ATOM   2955  CA  ARG A 775      35.445  -3.541  -7.110  1.00  0.00           C  
ATOM   2956  C   ARG A 775      34.454  -4.717  -7.281  1.00  0.00           C  
ATOM   2957  O   ARG A 775      33.505  -4.818  -6.508  1.00  0.00           O  
ATOM   2958  CB  ARG A 775      34.682  -2.209  -7.038  1.00  0.00           C  
ATOM   2959  CG  ARG A 775      33.924  -1.856  -8.329  1.00  0.00           C  
ATOM   2960  CD  ARG A 775      33.186  -0.519  -8.214  1.00  0.00           C  
ATOM   2961  NE  ARG A 775      32.487  -0.233  -9.462  1.00  0.00           N  
ATOM   2962  CZ  ARG A 775      31.755   0.889  -9.634  1.00  0.00           C  
ATOM   2963  NH1 ARG A 775      31.139   1.099 -10.794  1.00  0.00           N1+
ATOM   2964  NH2 ARG A 775      31.640   1.788  -8.657  1.00  0.00           N  
ATOM   2965  HN  ARG A 775      36.418  -2.949  -9.018  1.00  0.00           H  
ATOM   2966  HA  ARG A 775      35.955  -3.697  -6.156  1.00  0.00           H  
ATOM   2967  HB1 ARG A 775      33.983  -2.231  -6.201  1.00  0.00           H  
ATOM   2968  HB2 ARG A 775      35.390  -1.411  -6.813  1.00  0.00           H  
ATOM   2969  HG1 ARG A 775      34.619  -1.810  -9.168  1.00  0.00           H  
ATOM   2970  HG2 ARG A 775      33.206  -2.641  -8.564  1.00  0.00           H  
ATOM   2971  HD1 ARG A 775      32.443  -0.548  -7.415  1.00  0.00           H  
ATOM   2972  HD2 ARG A 775      33.882   0.300  -8.026  1.00  0.00           H  
ATOM   2973  HE  ARG A 775      32.561  -0.896 -10.208  1.00  0.00           H  
ATOM   2974 1HH1 ARG A 775      30.594   1.923 -10.937  1.00  0.00           H  
ATOM   2975 2HH1 ARG A 775      31.221   0.428 -11.532  1.00  0.00           H  
ATOM   2976 1HH2 ARG A 775      31.098   2.616  -8.787  1.00  0.00           H  
ATOM   2977 2HH2 ARG A 775      32.104   1.629  -7.784  1.00  0.00           H  
ATOM   2978  N   VAL A 776      34.715  -5.623  -8.229  1.00  1.00           N  
ATOM   2979  CA  VAL A 776      33.733  -6.612  -8.722  1.00  1.00           C  
ATOM   2980  C   VAL A 776      33.445  -7.756  -7.736  1.00  1.00           C  
ATOM   2981  O   VAL A 776      34.353  -8.491  -7.347  1.00  1.00           O  
ATOM   2982  CB  VAL A 776      34.197  -7.230 -10.071  1.00  1.00           C  
ATOM   2983  CG1 VAL A 776      33.294  -8.381 -10.519  1.00  1.00           C  
ATOM   2984  CG2 VAL A 776      34.247  -6.158 -11.151  1.00  1.00           C  
ATOM   2985  HN  VAL A 776      35.659  -5.701  -8.561  1.00  1.00           H  
ATOM   2986  HA  VAL A 776      32.806  -6.059  -8.880  1.00  1.00           H  
ATOM   2987  HB  VAL A 776      35.208  -7.627  -9.940  1.00  1.00           H  
ATOM   2988 1HG1 VAL A 776      32.251  -8.074 -10.584  1.00  1.00           H  
ATOM   2989 2HG1 VAL A 776      33.359  -9.242  -9.853  1.00  1.00           H  
ATOM   2990 3HG1 VAL A 776      33.602  -8.742 -11.501  1.00  1.00           H  
ATOM   2991 1HG2 VAL A 776      34.872  -5.314 -10.860  1.00  1.00           H  
ATOM   2992 2HG2 VAL A 776      33.255  -5.776 -11.388  1.00  1.00           H  
ATOM   2993 3HG2 VAL A 776      34.679  -6.560 -12.069  1.00  1.00           H  
ATOM   2994  N   TYR A 777      32.171  -7.900  -7.372  1.00  1.00           N  
ATOM   2995  CA  TYR A 777      31.674  -9.041  -6.602  1.00  1.00           C  
ATOM   2996  C   TYR A 777      30.496  -9.710  -7.309  1.00  1.00           C  
ATOM   2997  O   TYR A 777      29.521  -9.052  -7.659  1.00  1.00           O  
ATOM   2998  CB  TYR A 777      31.232  -8.592  -5.210  1.00  1.00           C  
ATOM   2999  CG  TYR A 777      32.365  -8.264  -4.274  1.00  1.00           C  
ATOM   3000  CD1 TYR A 777      32.963  -9.262  -3.510  1.00  1.00           C  
ATOM   3001  CD2 TYR A 777      32.836  -6.955  -4.136  1.00  1.00           C  
ATOM   3002  CE1 TYR A 777      34.008  -8.974  -2.639  1.00  1.00           C  
ATOM   3003  CE2 TYR A 777      33.882  -6.650  -3.264  1.00  1.00           C  
ATOM   3004  CZ  TYR A 777      34.464  -7.664  -2.516  1.00  1.00           C  
ATOM   3005  OH  TYR A 777      35.495  -7.390  -1.650  1.00  1.00           O  
ATOM   3006  HN  TYR A 777      31.519  -7.276  -7.796  1.00  1.00           H  
ATOM   3007  HA  TYR A 777      32.477  -9.776  -6.506  1.00  1.00           H  
ATOM   3008  HB1 TYR A 777      30.661  -9.392  -4.733  1.00  1.00           H  
ATOM   3009  HB2 TYR A 777      30.558  -7.739  -5.280  1.00  1.00           H  
ATOM   3010  HD1 TYR A 777      32.627 -10.285  -3.596  1.00  1.00           H  
ATOM   3011  HD2 TYR A 777      32.404  -6.153  -4.713  1.00  1.00           H  
ATOM   3012  HE1 TYR A 777      34.436  -9.796  -2.085  1.00  1.00           H  
ATOM   3013  HE2 TYR A 777      34.255  -5.640  -3.167  1.00  1.00           H  
ATOM   3014  HH  TYR A 777      36.061  -8.131  -1.469  1.00  1.00           H  
ATOM   3015  N   THR A 778      30.594 -11.018  -7.515  1.00  1.00           N  
ATOM   3016  CA  THR A 778      29.465 -11.835  -7.960  1.00  1.00           C  
ATOM   3017  C   THR A 778      29.370 -13.056  -7.061  1.00  1.00           C  
ATOM   3018  O   THR A 778      30.214 -13.248  -6.173  1.00  1.00           O  
ATOM   3019  CB  THR A 778      29.683 -12.341  -9.394  1.00  1.00           C  
ATOM   3020  CG2 THR A 778      29.927 -11.162 -10.386  1.00  1.00           C  
ATOM   3021  OG1 THR A 778      30.814 -13.215  -9.407  1.00  1.00           O  
ATOM   3022  HN  THR A 778      31.479 -11.414  -7.242  1.00  1.00           H  
ATOM   3023  HA  THR A 778      28.542 -11.259  -7.876  1.00  1.00           H  
ATOM   3024  HB  THR A 778      28.822 -12.912  -9.743  1.00  1.00           H  
ATOM   3025  HG1 THR A 778      31.639 -12.725  -9.442  1.00  1.00           H  
ATOM   3026 1HG2 THR A 778      30.763 -10.520 -10.102  1.00  1.00           H  
ATOM   3027 2HG2 THR A 778      29.045 -10.526 -10.448  1.00  1.00           H  
ATOM   3028 3HG2 THR A 778      30.129 -11.531 -11.393  1.00  1.00           H  
ATOM   3029  N   SER A 779      28.367 -13.901  -7.309  1.00  1.00           N  
ATOM   3030  CA  SER A 779      28.301 -15.225  -6.667  1.00  1.00           C  
ATOM   3031  C   SER A 779      29.581 -16.063  -6.820  1.00  1.00           C  
ATOM   3032  O   SER A 779      29.902 -16.869  -5.935  1.00  1.00           O  
ATOM   3033  CB  SER A 779      27.101 -16.030  -7.150  1.00  1.00           C  
ATOM   3034  OG  SER A 779      26.024 -15.859  -6.243  1.00  1.00           O  
ATOM   3035  HN  SER A 779      27.650 -13.670  -7.961  1.00  1.00           H  
ATOM   3036  HA  SER A 779      28.302 -14.987  -5.600  1.00  1.00           H  
ATOM   3037  HB1 SER A 779      27.312 -17.105  -7.206  1.00  1.00           H  
ATOM   3038  HB2 SER A 779      26.766 -15.734  -8.144  1.00  1.00           H  
ATOM   3039  HG  SER A 779      26.280 -15.875  -5.313  1.00  1.00           H  
ATOM   3040  N   LYS A 780      30.317 -15.853  -7.912  1.00  1.00           N  
ATOM   3041  CA  LYS A 780      31.597 -16.538  -8.121  1.00  1.00           C  
ATOM   3042  C   LYS A 780      32.707 -16.061  -7.193  1.00  1.00           C  
ATOM   3043  O   LYS A 780      33.664 -16.796  -6.960  1.00  1.00           O  
ATOM   3044  CB  LYS A 780      32.010 -16.471  -9.611  1.00  1.00           C  
ATOM   3045  CG  LYS A 780      31.045 -17.212 -10.527  1.00  1.00           C  
ATOM   3046  CD  LYS A 780      30.769 -18.648 -10.072  1.00  1.00           C  
ATOM   3047  CE  LYS A 780      29.764 -19.370 -10.972  1.00  1.00           C  
ATOM   3048  NZ  LYS A 780      30.430 -19.998 -12.121  1.00  1.00           N1+
ATOM   3049  HN  LYS A 780      30.108 -15.103  -8.540  1.00  1.00           H  
ATOM   3050  HA  LYS A 780      31.448 -17.572  -7.819  1.00  1.00           H  
ATOM   3051  HB1 LYS A 780      33.001 -16.907  -9.730  1.00  1.00           H  
ATOM   3052  HB2 LYS A 780      32.099 -15.432  -9.926  1.00  1.00           H  
ATOM   3053  HG1 LYS A 780      31.453 -17.210 -11.539  1.00  1.00           H  
ATOM   3054  HG2 LYS A 780      30.108 -16.659 -10.583  1.00  1.00           H  
ATOM   3055  HD1 LYS A 780      30.297 -18.637  -9.090  1.00  1.00           H  
ATOM   3056  HD2 LYS A 780      31.689 -19.222  -9.961  1.00  1.00           H  
ATOM   3057  HE1 LYS A 780      28.972 -18.711 -11.333  1.00  1.00           H  
ATOM   3058  HE2 LYS A 780      29.282 -20.172 -10.411  1.00  1.00           H  
ATOM   3059  HZ1 LYS A 780      31.103 -20.719 -11.776  1.00  1.00           H  
ATOM   3060  HZ2 LYS A 780      30.994 -19.276 -12.613  1.00  1.00           H  
ATOM   3061  HZ3 LYS A 780      29.757 -20.449 -12.763  1.00  1.00           H  
ATOM   3062  N   SER A 781      32.580 -14.844  -6.678  1.00  1.00           N  
ATOM   3063  CA  SER A 781      33.489 -14.348  -5.661  1.00  1.00           C  
ATOM   3064  C   SER A 781      33.216 -15.041  -4.311  1.00  1.00           C  
ATOM   3065  O   SER A 781      34.156 -15.295  -3.551  1.00  1.00           O  
ATOM   3066  CB  SER A 781      33.391 -12.829  -5.517  1.00  1.00           C  
ATOM   3067  OG  SER A 781      33.385 -12.196  -6.780  1.00  1.00           O  
ATOM   3068  HN  SER A 781      31.775 -14.283  -6.841  1.00  1.00           H  
ATOM   3069  HA  SER A 781      34.497 -14.617  -5.986  1.00  1.00           H  
ATOM   3070  HB1 SER A 781      34.206 -12.424  -4.902  1.00  1.00           H  
ATOM   3071  HB2 SER A 781      32.464 -12.550  -5.008  1.00  1.00           H  
ATOM   3072  HG  SER A 781      34.167 -12.444  -7.297  1.00  1.00           H  
ATOM   3073  N   ASP A 782      31.937 -15.341  -4.031  1.00  1.00           N  
ATOM   3074  CA  ASP A 782      31.576 -16.127  -2.869  1.00  1.00           C  
ATOM   3075  C   ASP A 782      32.111 -17.543  -3.001  1.00  1.00           C  
ATOM   3076  O   ASP A 782      32.560 -18.118  -2.005  1.00  1.00           O  
ATOM   3077  CB  ASP A 782      30.059 -16.143  -2.615  1.00  1.00           C  
ATOM   3078  CG  ASP A 782      29.542 -14.841  -2.003  1.00  1.00           C  
ATOM   3079  OD1 ASP A 782      30.316 -14.066  -1.382  1.00  1.00           O  
ATOM   3080  OD2 ASP A 782      28.324 -14.589  -2.118  1.00  1.00           O1-
ATOM   3081  HN  ASP A 782      31.195 -15.026  -4.620  1.00  1.00           H  
ATOM   3082  HA  ASP A 782      32.092 -15.680  -2.016  1.00  1.00           H  
ATOM   3083  HB1 ASP A 782      29.814 -16.916  -1.886  1.00  1.00           H  
ATOM   3084  HB2 ASP A 782      29.498 -16.378  -3.517  1.00  1.00           H  
ATOM   3085  N   VAL A 783      32.093 -18.082  -4.214  1.00  1.00           N  
ATOM   3086  CA  VAL A 783      32.660 -19.404  -4.480  1.00  1.00           C  
ATOM   3087  C   VAL A 783      34.133 -19.462  -4.060  1.00  1.00           C  
ATOM   3088  O   VAL A 783      34.552 -20.427  -3.423  1.00  1.00           O  
ATOM   3089  CB  VAL A 783      32.477 -19.852  -5.963  1.00  1.00           C  
ATOM   3090  CG1 VAL A 783      33.256 -21.127  -6.260  1.00  1.00           C  
ATOM   3091  CG2 VAL A 783      31.005 -20.097  -6.229  1.00  1.00           C  
ATOM   3092  HN  VAL A 783      31.500 -17.585  -4.842  1.00  1.00           H  
ATOM   3093  HA  VAL A 783      32.114 -20.084  -3.820  1.00  1.00           H  
ATOM   3094  HB  VAL A 783      32.835 -19.075  -6.637  1.00  1.00           H  
ATOM   3095 1HG1 VAL A 783      33.153 -21.843  -5.450  1.00  1.00           H  
ATOM   3096 2HG1 VAL A 783      34.318 -20.916  -6.380  1.00  1.00           H  
ATOM   3097 3HG1 VAL A 783      32.915 -21.604  -7.180  1.00  1.00           H  
ATOM   3098 1HG2 VAL A 783      30.396 -19.222  -6.010  1.00  1.00           H  
ATOM   3099 2HG2 VAL A 783      30.618 -20.908  -5.612  1.00  1.00           H  
ATOM   3100 3HG2 VAL A 783      30.828 -20.358  -7.273  1.00  1.00           H  
ATOM   3101  N   TRP A 784      34.882 -18.422  -4.395  1.00  1.00           N  
ATOM   3102  CA  TRP A 784      36.272 -18.335  -4.030  1.00  1.00           C  
ATOM   3103  C   TRP A 784      36.411 -18.345  -2.516  1.00  1.00           C  
ATOM   3104  O   TRP A 784      37.191 -19.130  -1.967  1.00  1.00           O  
ATOM   3105  CB  TRP A 784      36.897 -17.071  -4.608  1.00  1.00           C  
ATOM   3106  CG  TRP A 784      38.327 -16.850  -4.221  1.00  1.00           C  
ATOM   3107  CD1 TRP A 784      38.821 -16.608  -2.975  1.00  1.00           C  
ATOM   3108  CD2 TRP A 784      39.437 -16.803  -5.109  1.00  1.00           C  
ATOM   3109  CE2 TRP A 784      40.581 -16.550  -4.333  1.00  1.00           C  
ATOM   3110  CE3 TRP A 784      39.573 -16.922  -6.507  1.00  1.00           C  
ATOM   3111  NE1 TRP A 784      40.179 -16.436  -3.033  1.00  1.00           N  
ATOM   3112  CZ2 TRP A 784      41.848 -16.449  -4.891  1.00  1.00           C  
ATOM   3113  CZ3 TRP A 784      40.830 -16.807  -7.059  1.00  1.00           C  
ATOM   3114  CH2 TRP A 784      41.953 -16.581  -6.253  1.00  1.00           C  
ATOM   3115  HN  TRP A 784      34.457 -17.701  -4.937  1.00  1.00           H  
ATOM   3116  HA  TRP A 784      36.762 -19.224  -4.425  1.00  1.00           H  
ATOM   3117  HB1 TRP A 784      36.332 -16.205  -4.265  1.00  1.00           H  
ATOM   3118  HB2 TRP A 784      36.800 -17.084  -5.695  1.00  1.00           H  
ATOM   3119  HD1 TRP A 784      38.279 -16.541  -2.042  1.00  1.00           H  
ATOM   3120  HE1 TRP A 784      40.744 -16.302  -2.243  1.00  1.00           H  
ATOM   3121  HE3 TRP A 784      38.702 -17.087  -7.118  1.00  1.00           H  
ATOM   3122  HZ2 TRP A 784      42.711 -16.253  -4.275  1.00  1.00           H  
ATOM   3123  HZ3 TRP A 784      40.959 -16.868  -8.129  1.00  1.00           H  
ATOM   3124  HH2 TRP A 784      42.925 -16.471  -6.700  1.00  1.00           H  
ATOM   3125  N   ALA A 785      35.653 -17.483  -1.848  1.00  1.00           N  
ATOM   3126  CA  ALA A 785      35.703 -17.400  -0.383  1.00  1.00           C  
ATOM   3127  C   ALA A 785      35.264 -18.732   0.247  1.00  1.00           C  
ATOM   3128  O   ALA A 785      35.841 -19.150   1.249  1.00  1.00           O  
ATOM   3129  CB  ALA A 785      34.868 -16.221   0.118  1.00  1.00           C  
ATOM   3130  HN  ALA A 785      35.069 -16.806  -2.298  1.00  1.00           H  
ATOM   3131  HA  ALA A 785      36.745 -17.231  -0.107  1.00  1.00           H  
ATOM   3132  HB1 ALA A 785      33.820 -16.330  -0.159  1.00  1.00           H  
ATOM   3133  HB2 ALA A 785      35.230 -15.281  -0.299  1.00  1.00           H  
ATOM   3134  HB3 ALA A 785      34.926 -16.146   1.204  1.00  1.00           H  
ATOM   3135  N   PHE A 786      34.316 -19.431  -0.392  1.00  1.00           N  
ATOM   3136  CA  PHE A 786      33.915 -20.762   0.023  1.00  1.00           C  
ATOM   3137  C   PHE A 786      35.057 -21.766  -0.043  1.00  1.00           C  
ATOM   3138  O   PHE A 786      35.199 -22.609   0.858  1.00  1.00           O  
ATOM   3139  CB  PHE A 786      32.730 -21.280  -0.804  1.00  1.00           C  
ATOM   3140  CG  PHE A 786      32.296 -22.682  -0.426  1.00  1.00           C  
ATOM   3141  CD1 PHE A 786      31.738 -22.939   0.815  1.00  1.00           C  
ATOM   3142  CD2 PHE A 786      32.464 -23.730  -1.289  1.00  1.00           C  
ATOM   3143  CE1 PHE A 786      31.337 -24.223   1.169  1.00  1.00           C  
ATOM   3144  CE2 PHE A 786      32.060 -25.022  -0.957  1.00  1.00           C  
ATOM   3145  CZ  PHE A 786      31.500 -25.274   0.282  1.00  1.00           C  
ATOM   3146  HN  PHE A 786      33.876 -18.991  -1.165  1.00  1.00           H  
ATOM   3147  HA  PHE A 786      33.610 -20.663   1.067  1.00  1.00           H  
ATOM   3148  HB1 PHE A 786      32.949 -21.247  -1.867  1.00  1.00           H  
ATOM   3149  HB2 PHE A 786      31.888 -20.603  -0.657  1.00  1.00           H  
ATOM   3150  HD1 PHE A 786      31.601 -22.137   1.529  1.00  1.00           H  
ATOM   3151  HD2 PHE A 786      32.930 -23.558  -2.247  1.00  1.00           H  
ATOM   3152  HE1 PHE A 786      30.912 -24.458   2.132  1.00  1.00           H  
ATOM   3153  HE2 PHE A 786      32.205 -25.848  -1.637  1.00  1.00           H  
ATOM   3154  HZ  PHE A 786      31.198 -26.261   0.591  1.00  1.00           H  
ATOM   3155  N   GLY A 787      35.859 -21.708  -1.105  1.00  1.00           N  
ATOM   3156  CA  GLY A 787      37.020 -22.572  -1.184  1.00  1.00           C  
ATOM   3157  C   GLY A 787      38.002 -22.369  -0.037  1.00  1.00           C  
ATOM   3158  O   GLY A 787      38.529 -23.323   0.501  1.00  1.00           O  
ATOM   3159  HN  GLY A 787      35.678 -21.040  -1.821  1.00  1.00           H  
ATOM   3160  HA1 GLY A 787      37.523 -22.338  -2.120  1.00  1.00           H  
ATOM   3161  HA2 GLY A 787      36.674 -23.606  -1.215  1.00  1.00           H  
ATOM   3162  N   VAL A 788      38.244 -21.106   0.313  1.00  1.00           N  
ATOM   3163  CA  VAL A 788      39.137 -20.726   1.434  1.00  1.00           C  
ATOM   3164  C   VAL A 788      38.538 -21.248   2.742  1.00  1.00           C  
ATOM   3165  O   VAL A 788      39.246 -21.828   3.558  1.00  1.00           O  
ATOM   3166  CB  VAL A 788      39.356 -19.191   1.512  1.00  1.00           C  
ATOM   3167  CG1 VAL A 788      40.236 -18.800   2.713  1.00  1.00           C  
ATOM   3168  CG2 VAL A 788      39.973 -18.691   0.219  1.00  1.00           C  
ATOM   3169  HN  VAL A 788      37.749 -20.388  -0.180  1.00  1.00           H  
ATOM   3170  HA  VAL A 788      40.087 -21.238   1.270  1.00  1.00           H  
ATOM   3171  HB  VAL A 788      38.386 -18.702   1.635  1.00  1.00           H  
ATOM   3172 1HG1 VAL A 788      41.205 -19.300   2.678  1.00  1.00           H  
ATOM   3173 2HG1 VAL A 788      39.776 -19.071   3.666  1.00  1.00           H  
ATOM   3174 3HG1 VAL A 788      40.404 -17.723   2.742  1.00  1.00           H  
ATOM   3175 1HG2 VAL A 788      39.321 -18.862  -0.637  1.00  1.00           H  
ATOM   3176 2HG2 VAL A 788      40.927 -19.175   0.015  1.00  1.00           H  
ATOM   3177 3HG2 VAL A 788      40.155 -17.617   0.261  1.00  1.00           H  
ATOM   3178  N   THR A 789      37.227 -21.081   2.918  1.00  1.00           N  
ATOM   3179  CA  THR A 789      36.537 -21.623   4.104  1.00  1.00           C  
ATOM   3180  C   THR A 789      36.657 -23.156   4.214  1.00  1.00           C  
ATOM   3181  O   THR A 789      36.894 -23.681   5.324  1.00  1.00           O  
ATOM   3182  CB  THR A 789      35.063 -21.217   4.131  1.00  1.00           C  
ATOM   3183  CG2 THR A 789      34.404 -21.661   5.407  1.00  1.00           C  
ATOM   3184  OG1 THR A 789      34.955 -19.795   3.983  1.00  1.00           O  
ATOM   3185  HN  THR A 789      36.738 -20.497   2.270  1.00  1.00           H  
ATOM   3186  HA  THR A 789      37.047 -21.192   4.966  1.00  1.00           H  
ATOM   3187  HB  THR A 789      34.526 -21.722   3.318  1.00  1.00           H  
ATOM   3188  HG1 THR A 789      34.963 -19.499   3.067  1.00  1.00           H  
ATOM   3189 1HG2 THR A 789      34.954 -21.292   6.274  1.00  1.00           H  
ATOM   3190 2HG2 THR A 789      34.341 -22.746   5.491  1.00  1.00           H  
ATOM   3191 3HG2 THR A 789      33.386 -21.272   5.467  1.00  1.00           H  
ATOM   3192  N   MET A 790      36.509 -23.867   3.089  1.00  1.00           N  
ATOM   3193  CA  MET A 790      36.755 -25.329   3.045  1.00  1.00           C  
ATOM   3194  C   MET A 790      38.166 -25.678   3.548  1.00  1.00           C  
ATOM   3195  O   MET A 790      38.342 -26.638   4.292  1.00  1.00           O  
ATOM   3196  CB  MET A 790      36.597 -25.894   1.616  1.00  1.00           C  
ATOM   3197  CG  MET A 790      35.169 -26.016   1.072  1.00  1.00           C  
ATOM   3198  SD  MET A 790      35.124 -26.634  -0.652  1.00  1.00           S  
ATOM   3199  CE  MET A 790      35.829 -28.252  -0.408  1.00  1.00           C  
ATOM   3200  HN  MET A 790      36.415 -23.345   2.246  1.00  1.00           H  
ATOM   3201  HA  MET A 790      36.028 -25.791   3.713  1.00  1.00           H  
ATOM   3202  HB1 MET A 790      37.030 -26.895   1.594  1.00  1.00           H  
ATOM   3203  HB2 MET A 790      37.204 -25.309   0.926  1.00  1.00           H  
ATOM   3204  HG1 MET A 790      34.639 -25.063   1.112  1.00  1.00           H  
ATOM   3205  HG2 MET A 790      34.602 -26.704   1.697  1.00  1.00           H  
ATOM   3206  HE1 MET A 790      35.386 -28.719   0.471  1.00  1.00           H  
ATOM   3207  HE2 MET A 790      36.904 -28.198  -0.244  1.00  1.00           H  
ATOM   3208  HE3 MET A 790      35.631 -28.894  -1.265  1.00  1.00           H  
ATOM   3209  N   TRP A 791      39.157 -24.901   3.105  1.00  1.00           N  
ATOM   3210  CA  TRP A 791      40.558 -25.072   3.498  1.00  1.00           C  
ATOM   3211  C   TRP A 791      40.767 -24.784   5.000  1.00  1.00           C  
ATOM   3212  O   TRP A 791      41.480 -25.494   5.674  1.00  1.00           O  
ATOM   3213  CB  TRP A 791      41.442 -24.162   2.643  1.00  1.00           C  
ATOM   3214  CG  TRP A 791      42.930 -24.311   2.812  1.00  1.00           C  
ATOM   3215  CD1 TRP A 791      43.784 -25.018   2.013  1.00  1.00           C  
ATOM   3216  CD2 TRP A 791      43.749 -23.662   3.797  1.00  1.00           C  
ATOM   3217  CE2 TRP A 791      45.087 -24.051   3.553  1.00  1.00           C  
ATOM   3218  CE3 TRP A 791      43.477 -22.809   4.874  1.00  1.00           C  
ATOM   3219  NE1 TRP A 791      45.083 -24.881   2.467  1.00  1.00           N  
ATOM   3220  CZ2 TRP A 791      46.143 -23.615   4.343  1.00  1.00           C  
ATOM   3221  CZ3 TRP A 791      44.506 -22.376   5.650  1.00  1.00           C  
ATOM   3222  CH2 TRP A 791      45.841 -22.777   5.385  1.00  1.00           C  
ATOM   3223  HN  TRP A 791      38.964 -24.215   2.395  1.00  1.00           H  
ATOM   3224  HA  TRP A 791      40.807 -26.120   3.319  1.00  1.00           H  
ATOM   3225  HB1 TRP A 791      41.186 -23.118   2.820  1.00  1.00           H  
ATOM   3226  HB2 TRP A 791      41.208 -24.342   1.594  1.00  1.00           H  
ATOM   3227  HD1 TRP A 791      43.488 -25.617   1.164  1.00  1.00           H  
ATOM   3228  HE1 TRP A 791      45.882 -25.327   2.111  1.00  1.00           H  
ATOM   3229  HE3 TRP A 791      42.466 -22.482   5.073  1.00  1.00           H  
ATOM   3230  HZ2 TRP A 791      47.156 -23.917   4.120  1.00  1.00           H  
ATOM   3231  HZ3 TRP A 791      44.291 -21.713   6.476  1.00  1.00           H  
ATOM   3232  HH2 TRP A 791      46.640 -22.416   6.012  1.00  1.00           H  
ATOM   3233  N   GLU A 792      40.141 -23.736   5.505  1.00  1.00           N  
ATOM   3234  CA  GLU A 792      40.089 -23.467   6.950  1.00  1.00           C  
ATOM   3235  C   GLU A 792      39.576 -24.675   7.707  1.00  1.00           C  
ATOM   3236  O   GLU A 792      40.140 -25.070   8.731  1.00  1.00           O  
ATOM   3237  CB  GLU A 792      39.133 -22.317   7.240  1.00  1.00           C  
ATOM   3238  CG  GLU A 792      39.614 -20.921   6.884  1.00  1.00           C  
ATOM   3239  CD  GLU A 792      38.648 -19.870   7.437  1.00  1.00           C  
ATOM   3240  OE1 GLU A 792      37.625 -19.573   6.761  1.00  1.00           O  
ATOM   3241  OE2 GLU A 792      38.880 -19.349   8.574  1.00  1.00           O1-
ATOM   3242  HN  GLU A 792      39.655 -23.152   4.858  1.00  1.00           H  
ATOM   3243  HA  GLU A 792      41.092 -23.210   7.290  1.00  1.00           H  
ATOM   3244  HB1 GLU A 792      38.948 -22.296   8.317  1.00  1.00           H  
ATOM   3245  HB2 GLU A 792      38.150 -22.476   6.805  1.00  1.00           H  
ATOM   3246  HG1 GLU A 792      39.698 -20.791   5.805  1.00  1.00           H  
ATOM   3247  HG2 GLU A 792      40.602 -20.739   7.308  1.00  1.00           H  
ATOM   3248  N   ILE A 793      38.472 -25.241   7.220  1.00  1.00           N  
ATOM   3249  CA  ILE A 793      37.842 -26.398   7.861  1.00  1.00           C  
ATOM   3250  C   ILE A 793      38.765 -27.616   7.809  1.00  1.00           C  
ATOM   3251  O   ILE A 793      38.957 -28.291   8.830  1.00  1.00           O  
ATOM   3252  CB  ILE A 793      36.446 -26.703   7.266  1.00  1.00           C  
ATOM   3253  CG1 ILE A 793      35.466 -25.614   7.678  1.00  1.00           C  
ATOM   3254  CG2 ILE A 793      35.923 -28.050   7.748  1.00  1.00           C  
ATOM   3255  CD1 ILE A 793      34.214 -25.540   6.817  1.00  1.00           C  
ATOM   3256  HN  ILE A 793      38.014 -24.777   6.461  1.00  1.00           H  
ATOM   3257  HA  ILE A 793      37.724 -26.139   8.914  1.00  1.00           H  
ATOM   3258  HB  ILE A 793      36.527 -26.722   6.179  1.00  1.00           H  
ATOM   3259 1HG1 ILE A 793      35.954 -24.640   7.599  1.00  1.00           H  
ATOM   3260 2HG1 ILE A 793      35.206 -25.713   8.733  1.00  1.00           H  
ATOM   3261 1HG2 ILE A 793      35.835 -28.065   8.834  1.00  1.00           H  
ATOM   3262 2HG2 ILE A 793      36.562 -28.878   7.443  1.00  1.00           H  
ATOM   3263 3HG2 ILE A 793      34.934 -28.258   7.338  1.00  1.00           H  
ATOM   3264 1HD1 ILE A 793      33.598 -26.434   6.913  1.00  1.00           H  
ATOM   3265 2HD1 ILE A 793      34.480 -25.421   5.765  1.00  1.00           H  
ATOM   3266 3HD1 ILE A 793      33.593 -24.687   7.099  1.00  1.00           H  
ATOM   3267  N   ALA A 794      39.369 -27.867   6.650  1.00  1.00           N  
ATOM   3268  CA  ALA A 794      40.255 -29.034   6.472  1.00  1.00           C  
ATOM   3269  C   ALA A 794      41.530 -28.928   7.291  1.00  1.00           C  
ATOM   3270  O   ALA A 794      42.064 -29.952   7.716  1.00  1.00           O  
ATOM   3271  CB  ALA A 794      40.594 -29.230   5.003  1.00  1.00           C  
ATOM   3272  HN  ALA A 794      39.314 -27.212   5.893  1.00  1.00           H  
ATOM   3273  HA  ALA A 794      39.706 -29.903   6.836  1.00  1.00           H  
ATOM   3274  HB1 ALA A 794      41.113 -28.359   4.598  1.00  1.00           H  
ATOM   3275  HB2 ALA A 794      39.702 -29.394   4.400  1.00  1.00           H  
ATOM   3276  HB3 ALA A 794      41.243 -30.095   4.862  1.00  1.00           H  
ATOM   3277  N   THR A 795      42.020 -27.704   7.517  1.00  1.00           N  
ATOM   3278  CA  THR A 795      43.190 -27.479   8.387  1.00  1.00           C  
ATOM   3279  C   THR A 795      42.829 -27.354   9.863  1.00  1.00           C  
ATOM   3280  O   THR A 795      43.699 -27.159  10.699  1.00  1.00           O  
ATOM   3281  CB  THR A 795      43.971 -26.228   7.959  1.00  1.00           C  
ATOM   3282  CG2 THR A 795      44.556 -26.433   6.580  1.00  1.00           C  
ATOM   3283  OG1 THR A 795      43.110 -25.080   7.975  1.00  1.00           O  
ATOM   3284  HN  THR A 795      41.657 -26.951   6.960  1.00  1.00           H  
ATOM   3285  HA  THR A 795      43.845 -28.348   8.289  1.00  1.00           H  
ATOM   3286  HB  THR A 795      44.795 -26.057   8.650  1.00  1.00           H  
ATOM   3287  HG1 THR A 795      42.410 -25.287   7.359  1.00  1.00           H  
ATOM   3288 1HG2 THR A 795      43.811 -26.688   5.825  1.00  1.00           H  
ATOM   3289 2HG2 THR A 795      45.275 -27.251   6.597  1.00  1.00           H  
ATOM   3290 3HG2 THR A 795      45.089 -25.545   6.246  1.00  1.00           H  
ATOM   3291  N   ARG A 796      41.553 -27.474  10.200  1.00  1.00           N  
ATOM   3292  CA  ARG A 796      41.107 -27.296  11.578  1.00  1.00           C  
ATOM   3293  C   ARG A 796      41.529 -25.929  12.152  1.00  1.00           C  
ATOM   3294  O   ARG A 796      41.975 -25.815  13.311  1.00  1.00           O  
ATOM   3295  CB  ARG A 796      41.566 -28.474  12.448  1.00  1.00           C  
ATOM   3296  CG  ARG A 796      40.975 -29.804  12.017  1.00  1.00           C  
ATOM   3297  CD  ARG A 796      41.626 -30.994  12.728  1.00  1.00           C  
ATOM   3298  NE  ARG A 796      40.784 -32.200  12.596  1.00  1.00           N  
ATOM   3299  CZ  ARG A 796      40.913 -33.166  11.679  1.00  1.00           C  
ATOM   3300  NH1 ARG A 796      41.879 -33.160  10.760  1.00  1.00           N1+
ATOM   3301  NH2 ARG A 796      40.056 -34.179  11.683  1.00  1.00           N  
ATOM   3302  HN  ARG A 796      40.870 -27.649   9.493  1.00  1.00           H  
ATOM   3303  HA  ARG A 796      40.018 -27.286  11.516  1.00  1.00           H  
ATOM   3304  HB1 ARG A 796      41.281 -28.289  13.486  1.00  1.00           H  
ATOM   3305  HB2 ARG A 796      42.655 -28.536  12.434  1.00  1.00           H  
ATOM   3306  HG1 ARG A 796      41.099 -29.943  10.941  1.00  1.00           H  
ATOM   3307  HG2 ARG A 796      39.900 -29.788  12.199  1.00  1.00           H  
ATOM   3308  HD1 ARG A 796      41.722 -30.807  13.799  1.00  1.00           H  
ATOM   3309  HD2 ARG A 796      42.626 -31.199  12.340  1.00  1.00           H  
ATOM   3310  HE  ARG A 796      40.124 -32.267  13.338  1.00  1.00           H  
ATOM   3311 1HH1 ARG A 796      42.472 -32.343  10.753  1.00  1.00           H  
ATOM   3312 2HH1 ARG A 796      42.129 -33.821  10.058  1.00  1.00           H  
ATOM   3313 1HH2 ARG A 796      39.303 -34.193  12.331  1.00  1.00           H  
ATOM   3314 2HH2 ARG A 796      40.158 -34.963  11.070  1.00  1.00           H  
ATOM   3315  N   GLY A 797      41.390 -24.904  11.309  1.00  1.00           N  
ATOM   3316  CA  GLY A 797      41.434 -23.513  11.721  1.00  1.00           C  
ATOM   3317  C   GLY A 797      42.707 -22.731  11.477  1.00  1.00           C  
ATOM   3318  O   GLY A 797      42.852 -21.654  12.055  1.00  1.00           O  
ATOM   3319  HN  GLY A 797      41.079 -25.120  10.391  1.00  1.00           H  
ATOM   3320  HA1 GLY A 797      41.186 -23.455  12.782  1.00  1.00           H  
ATOM   3321  HA2 GLY A 797      40.623 -23.023  11.186  1.00  1.00           H  
ATOM   3322  N   MET A 798      43.606 -23.233  10.622  1.00  1.00           N  
ATOM   3323  CA  MET A 798      44.753 -22.437  10.187  1.00  1.00           C  
ATOM   3324  C   MET A 798      44.321 -21.157   9.466  1.00  1.00           C  
ATOM   3325  O   MET A 798      43.317 -21.113   8.725  1.00  1.00           O  
ATOM   3326  CB  MET A 798      45.702 -23.195   9.251  1.00  1.00           C  
ATOM   3327  CG  MET A 798      46.537 -24.287   9.885  1.00  1.00           C  
ATOM   3328  SD  MET A 798      47.683 -25.127   8.752  1.00  1.00           S  
ATOM   3329  CE  MET A 798      48.537 -23.778   7.989  1.00  1.00           C  
ATOM   3330  HN  MET A 798      43.357 -24.083  10.160  1.00  1.00           H  
ATOM   3331  HA  MET A 798      45.281 -22.157  11.102  1.00  1.00           H  
ATOM   3332  HB1 MET A 798      46.387 -22.482   8.795  1.00  1.00           H  
ATOM   3333  HB2 MET A 798      45.128 -23.612   8.423  1.00  1.00           H  
ATOM   3334  HG1 MET A 798      45.891 -25.036  10.346  1.00  1.00           H  
ATOM   3335  HG2 MET A 798      47.125 -23.849  10.694  1.00  1.00           H  
ATOM   3336  HE1 MET A 798      48.493 -22.871   8.590  1.00  1.00           H  
ATOM   3337  HE2 MET A 798      48.154 -23.604   6.987  1.00  1.00           H  
ATOM   3338  HE3 MET A 798      49.587 -24.047   7.896  1.00  1.00           H  
ATOM   3339  N   THR A 799      45.126 -20.130   9.683  1.00  1.00           N  
ATOM   3340  CA  THR A 799      45.025 -18.892   8.945  1.00  1.00           C  
ATOM   3341  C   THR A 799      45.511 -19.173   7.506  1.00  1.00           C  
ATOM   3342  O   THR A 799      46.544 -19.821   7.328  1.00  1.00           O  
ATOM   3343  CB  THR A 799      45.835 -17.793   9.643  1.00  1.00           C  
ATOM   3344  CG2 THR A 799      45.883 -16.511   8.795  1.00  1.00           C  
ATOM   3345  OG1 THR A 799      45.206 -17.515  10.905  1.00  1.00           O  
ATOM   3346  HN  THR A 799      45.837 -20.292  10.370  1.00  1.00           H  
ATOM   3347  HA  THR A 799      43.964 -18.653   8.917  1.00  1.00           H  
ATOM   3348  HB  THR A 799      46.852 -18.141   9.848  1.00  1.00           H  
ATOM   3349  HG1 THR A 799      44.257 -17.388  10.820  1.00  1.00           H  
ATOM   3350 1HG2 THR A 799      44.883 -16.153   8.547  1.00  1.00           H  
ATOM   3351 2HG2 THR A 799      46.421 -16.660   7.858  1.00  1.00           H  
ATOM   3352 3HG2 THR A 799      46.389 -15.717   9.344  1.00  1.00           H  
ATOM   3353  N   PRO A 800      44.716 -18.772   6.482  1.00  1.00           N  
ATOM   3354  CA  PRO A 800      45.095 -19.017   5.083  1.00  1.00           C  
ATOM   3355  C   PRO A 800      46.471 -18.465   4.761  1.00  1.00           C  
ATOM   3356  O   PRO A 800      46.840 -17.410   5.289  1.00  1.00           O  
ATOM   3357  CB  PRO A 800      44.013 -18.270   4.298  1.00  1.00           C  
ATOM   3358  CG  PRO A 800      42.810 -18.398   5.184  1.00  1.00           C  
ATOM   3359  CD  PRO A 800      43.368 -18.173   6.559  1.00  1.00           C  
ATOM   3360  HA  PRO A 800      45.069 -20.076   4.855  1.00  1.00           H  
ATOM   3361  HB1 PRO A 800      43.821 -18.693   3.314  1.00  1.00           H  
ATOM   3362  HB2 PRO A 800      44.245 -17.214   4.189  1.00  1.00           H  
ATOM   3363  HG1 PRO A 800      42.016 -17.692   4.940  1.00  1.00           H  
ATOM   3364  HG2 PRO A 800      42.382 -19.401   5.108  1.00  1.00           H  
ATOM   3365  HD1 PRO A 800      43.449 -17.111   6.791  1.00  1.00           H  
ATOM   3366  HD2 PRO A 800      42.723 -18.659   7.294  1.00  1.00           H  
ATOM   3367  N   TYR A 801      47.218 -19.209   3.950  1.00  1.00           N  
ATOM   3368  CA  TYR A 801      48.476 -18.760   3.357  1.00  1.00           C  
ATOM   3369  C   TYR A 801      49.547 -18.448   4.414  1.00  1.00           C  
ATOM   3370  O   TYR A 801      50.040 -17.310   4.478  1.00  1.00           O  
ATOM   3371  CB  TYR A 801      48.275 -17.532   2.473  1.00  1.00           C  
ATOM   3372  CG  TYR A 801      47.178 -17.589   1.442  1.00  1.00           C  
ATOM   3373  CD1 TYR A 801      47.402 -18.129   0.166  1.00  1.00           C  
ATOM   3374  CD2 TYR A 801      45.938 -17.031   1.701  1.00  1.00           C  
ATOM   3375  CE1 TYR A 801      46.399 -18.142  -0.793  1.00  1.00           C  
ATOM   3376  CE2 TYR A 801      44.914 -17.049   0.750  1.00  1.00           C  
ATOM   3377  CZ  TYR A 801      45.153 -17.599  -0.501  1.00  1.00           C  
ATOM   3378  OH  TYR A 801      44.160 -17.611  -1.432  1.00  1.00           O  
ATOM   3379  HN  TYR A 801      46.919 -20.128   3.665  1.00  1.00           H  
ATOM   3380  HA  TYR A 801      48.823 -19.583   2.740  1.00  1.00           H  
ATOM   3381  HB1 TYR A 801      49.207 -17.347   1.940  1.00  1.00           H  
ATOM   3382  HB2 TYR A 801      48.108 -16.648   3.088  1.00  1.00           H  
ATOM   3383  HD1 TYR A 801      48.377 -18.539  -0.063  1.00  1.00           H  
ATOM   3384  HD2 TYR A 801      45.752 -16.590   2.662  1.00  1.00           H  
ATOM   3385  HE1 TYR A 801      46.597 -18.565  -1.767  1.00  1.00           H  
ATOM   3386  HE2 TYR A 801      43.943 -16.649   1.013  1.00  1.00           H  
ATOM   3387  HH  TYR A 801      43.734 -16.752  -1.468  1.00  1.00           H  
ATOM   3388  N   PRO A 802      49.931 -19.457   5.221  1.00  1.00           N  
ATOM   3389  CA  PRO A 802      51.025 -19.243   6.167  1.00  1.00           C  
ATOM   3390  C   PRO A 802      52.280 -18.753   5.437  1.00  1.00           C  
ATOM   3391  O   PRO A 802      52.553 -19.152   4.302  1.00  1.00           O  
ATOM   3392  CB  PRO A 802      51.254 -20.626   6.782  1.00  1.00           C  
ATOM   3393  CG  PRO A 802      50.671 -21.597   5.824  1.00  1.00           C  
ATOM   3394  CD  PRO A 802      49.580 -20.879   5.082  1.00  1.00           C  
ATOM   3395  HA  PRO A 802      50.733 -18.514   6.925  1.00  1.00           H  
ATOM   3396  HB1 PRO A 802      50.699 -20.694   7.720  1.00  1.00           H  
ATOM   3397  HB2 PRO A 802      52.298 -20.841   7.018  1.00  1.00           H  
ATOM   3398  HG1 PRO A 802      51.437 -21.896   5.108  1.00  1.00           H  
ATOM   3399  HG2 PRO A 802      50.306 -22.507   6.302  1.00  1.00           H  
ATOM   3400  HD1 PRO A 802      49.553 -21.191   4.047  1.00  1.00           H  
ATOM   3401  HD2 PRO A 802      48.608 -21.067   5.538  1.00  1.00           H  
ATOM   3402  N   GLY A 803      53.017 -17.850   6.051  1.00  1.00           N  
ATOM   3403  CA  GLY A 803      54.190 -17.299   5.363  1.00  1.00           C  
ATOM   3404  C   GLY A 803      53.915 -16.344   4.208  1.00  1.00           C  
ATOM   3405  O   GLY A 803      54.862 -15.950   3.529  1.00  1.00           O  
ATOM   3406  HN  GLY A 803      52.759 -17.544   6.965  1.00  1.00           H  
ATOM   3407  HA1 GLY A 803      54.791 -18.136   5.003  1.00  1.00           H  
ATOM   3408  HA2 GLY A 803      54.772 -16.776   6.121  1.00  1.00           H  
ATOM   3409  N   VAL A 804      52.649 -15.971   3.963  1.00  1.00           N  
ATOM   3410  CA  VAL A 804      52.325 -14.846   3.084  1.00  1.00           C  
ATOM   3411  C   VAL A 804      51.581 -13.807   3.919  1.00  1.00           C  
ATOM   3412  O   VAL A 804      50.578 -14.117   4.537  1.00  1.00           O  
ATOM   3413  CB  VAL A 804      51.463 -15.255   1.865  1.00  1.00           C  
ATOM   3414  CG1 VAL A 804      51.204 -14.057   0.969  1.00  1.00           C  
ATOM   3415  CG2 VAL A 804      52.151 -16.358   1.069  1.00  1.00           C  
ATOM   3416  HN  VAL A 804      51.926 -16.443   4.476  1.00  1.00           H  
ATOM   3417  HA  VAL A 804      53.259 -14.398   2.731  1.00  1.00           H  
ATOM   3418  HB  VAL A 804      50.504 -15.631   2.219  1.00  1.00           H  
ATOM   3419 1HG1 VAL A 804      52.139 -13.619   0.614  1.00  1.00           H  
ATOM   3420 2HG1 VAL A 804      50.635 -13.275   1.469  1.00  1.00           H  
ATOM   3421 3HG1 VAL A 804      50.632 -14.348   0.088  1.00  1.00           H  
ATOM   3422 1HG2 VAL A 804      52.253 -17.274   1.651  1.00  1.00           H  
ATOM   3423 2HG2 VAL A 804      53.148 -16.052   0.748  1.00  1.00           H  
ATOM   3424 3HG2 VAL A 804      51.581 -16.610   0.174  1.00  1.00           H  
ATOM   3425  N   GLN A 805      52.075 -12.581   3.909  1.00  1.00           N  
ATOM   3426  CA  GLN A 805      51.476 -11.488   4.655  1.00  1.00           C  
ATOM   3427  C   GLN A 805      50.395 -10.847   3.841  1.00  1.00           C  
ATOM   3428  O   GLN A 805      50.386 -10.967   2.618  1.00  1.00           O  
ATOM   3429  CB  GLN A 805      52.508 -10.422   4.962  1.00  1.00           C  
ATOM   3430  CG  GLN A 805      53.691 -10.916   5.764  1.00  1.00           C  
ATOM   3431  CD  GLN A 805      54.610  -9.769   6.064  1.00  1.00           C  
ATOM   3432  NE2 GLN A 805      55.605  -9.564   5.204  1.00  1.00           N  
ATOM   3433  OE1 GLN A 805      54.399  -9.034   7.029  1.00  1.00           O  
ATOM   3434  HN  GLN A 805      52.873 -12.380   3.327  1.00  1.00           H  
ATOM   3435  HA  GLN A 805      51.055 -11.892   5.576  1.00  1.00           H  
ATOM   3436  HB1 GLN A 805      52.040  -9.591   5.493  1.00  1.00           H  
ATOM   3437  HB2 GLN A 805      52.881 -10.010   4.020  1.00  1.00           H  
ATOM   3438  HG1 GLN A 805      54.245 -11.677   5.211  1.00  1.00           H  
ATOM   3439  HG2 GLN A 805      53.378 -11.356   6.710  1.00  1.00           H  
ATOM   3440 1HE2 GLN A 805      55.707 -10.115   4.367  1.00  1.00           H  
ATOM   3441 2HE2 GLN A 805      56.252  -8.817   5.319  1.00  1.00           H  
ATOM   3442  N   ASN A 806      49.514 -10.133   4.524  1.00  1.00           N  
ATOM   3443  CA  ASN A 806      48.322  -9.569   3.912  1.00  1.00           C  
ATOM   3444  C   ASN A 806      48.620  -8.657   2.746  1.00  1.00           C  
ATOM   3445  O   ASN A 806      47.971  -8.756   1.718  1.00  1.00           O  
ATOM   3446  CB  ASN A 806      47.466  -8.834   4.953  1.00  1.00           C  
ATOM   3447  CG  ASN A 806      46.658  -9.782   5.817  1.00  1.00           C  
ATOM   3448  ND2 ASN A 806      46.429  -9.401   7.055  1.00  1.00           N  
ATOM   3449  OD1 ASN A 806      46.239 -10.844   5.374  1.00  1.00           O  
ATOM   3450  HN  ASN A 806      49.767 -10.001   5.475  1.00  1.00           H  
ATOM   3451  HA  ASN A 806      47.769 -10.413   3.492  1.00  1.00           H  
ATOM   3452  HB1 ASN A 806      46.751  -8.171   4.464  1.00  1.00           H  
ATOM   3453  HB2 ASN A 806      48.094  -8.197   5.577  1.00  1.00           H  
ATOM   3454 1HD2 ASN A 806      46.723  -8.557   7.497  1.00  1.00           H  
ATOM   3455 2HD2 ASN A 806      45.880 -10.063   7.574  1.00  1.00           H  
ATOM   3456  N   HIS A 807      49.626  -7.801   2.896  1.00  1.00           N  
ATOM   3457  CA  HIS A 807      50.003  -6.850   1.835  1.00  1.00           C  
ATOM   3458  C   HIS A 807      50.695  -7.511   0.619  1.00  1.00           C  
ATOM   3459  O   HIS A 807      50.863  -6.874  -0.413  1.00  1.00           O  
ATOM   3460  CB  HIS A 807      50.885  -5.719   2.417  1.00  1.00           C  
ATOM   3461  CG  HIS A 807      52.294  -6.129   2.689  1.00  1.00           C  
ATOM   3462  CD2 HIS A 807      53.391  -6.134   1.895  1.00  1.00           C  
ATOM   3463  ND1 HIS A 807      52.695  -6.637   3.903  1.00  1.00           N  
ATOM   3464  CE1 HIS A 807      53.983  -6.932   3.849  1.00  1.00           C  
ATOM   3465  NE2 HIS A 807      54.428  -6.635   2.641  1.00  1.00           N  
ATOM   3466  HN  HIS A 807      50.199  -7.867   3.709  1.00  1.00           H  
ATOM   3467  HA  HIS A 807      49.072  -6.409   1.475  1.00  1.00           H  
ATOM   3468  HB1 HIS A 807      50.440  -5.302   3.320  1.00  1.00           H  
ATOM   3469  HB2 HIS A 807      50.927  -4.902   1.693  1.00  1.00           H  
ATOM   3470  HD1 HIS A 807      52.161  -6.698   4.713  1.00  1.00           H  
ATOM   3471  HD2 HIS A 807      53.431  -5.823   0.859  1.00  1.00           H  
ATOM   3472  HE1 HIS A 807      54.587  -7.305   4.661  1.00  1.00           H  
ATOM   3473  N   GLU A 808      51.117  -8.768   0.766  1.00  1.00           N  
ATOM   3474  CA  GLU A 808      51.700  -9.559  -0.311  1.00  1.00           C  
ATOM   3475  C   GLU A 808      50.669 -10.359  -1.090  1.00  1.00           C  
ATOM   3476  O   GLU A 808      51.006 -10.933  -2.111  1.00  1.00           O  
ATOM   3477  CB  GLU A 808      52.718 -10.543   0.256  1.00  1.00           C  
ATOM   3478  CG  GLU A 808      53.820  -9.868   1.058  1.00  1.00           C  
ATOM   3479  CD  GLU A 808      54.804 -10.836   1.659  1.00  1.00           C  
ATOM   3480  OE1 GLU A 808      56.014 -10.542   1.566  1.00  1.00           O  
ATOM   3481  OE2 GLU A 808      54.384 -11.869   2.235  1.00  1.00           O1-
ATOM   3482  HN  GLU A 808      51.014  -9.250   1.633  1.00  1.00           H  
ATOM   3483  HA  GLU A 808      52.196  -8.874  -1.003  1.00  1.00           H  
ATOM   3484  HB1 GLU A 808      53.176 -11.112  -0.556  1.00  1.00           H  
ATOM   3485  HB2 GLU A 808      52.214 -11.273   0.890  1.00  1.00           H  
ATOM   3486  HG1 GLU A 808      53.409  -9.280   1.876  1.00  1.00           H  
ATOM   3487  HG2 GLU A 808      54.355  -9.161   0.421  1.00  1.00           H  
ATOM   3488  N   MET A 809      49.424 -10.387  -0.625  1.00  1.00           N  
ATOM   3489  CA  MET A 809      48.433 -11.318  -1.158  1.00  1.00           C  
ATOM   3490  C   MET A 809      48.044 -11.117  -2.598  1.00  1.00           C  
ATOM   3491  O   MET A 809      47.950 -12.076  -3.322  1.00  1.00           O  
ATOM   3492  CB  MET A 809      47.164 -11.320  -0.303  1.00  1.00           C  
ATOM   3493  CG  MET A 809      47.324 -12.153   0.949  1.00  1.00           C  
ATOM   3494  SD  MET A 809      47.676 -13.888   0.624  1.00  1.00           S  
ATOM   3495  CE  MET A 809      46.410 -14.313  -0.568  1.00  1.00           C  
ATOM   3496  HN  MET A 809      49.253  -9.901   0.227  1.00  1.00           H  
ATOM   3497  HA  MET A 809      48.908 -12.300  -1.115  1.00  1.00           H  
ATOM   3498  HB1 MET A 809      46.297 -11.680  -0.862  1.00  1.00           H  
ATOM   3499  HB2 MET A 809      46.906 -10.293  -0.039  1.00  1.00           H  
ATOM   3500  HG1 MET A 809      46.405 -12.080   1.531  1.00  1.00           H  
ATOM   3501  HG2 MET A 809      48.133 -11.740   1.554  1.00  1.00           H  
ATOM   3502  HE1 MET A 809      46.509 -13.708  -1.469  1.00  1.00           H  
ATOM   3503  HE2 MET A 809      45.414 -14.140  -0.162  1.00  1.00           H  
ATOM   3504  HE3 MET A 809      46.519 -15.349  -0.872  1.00  1.00           H  
ATOM   3505  N   TYR A 810      47.790  -9.875  -2.979  1.00  1.00           N  
ATOM   3506  CA  TYR A 810      47.374  -9.519  -4.332  1.00  1.00           C  
ATOM   3507  C   TYR A 810      48.407  -9.963  -5.375  1.00  1.00           C  
ATOM   3508  O   TYR A 810      48.064 -10.617  -6.358  1.00  1.00           O  
ATOM   3509  CB  TYR A 810      47.132  -7.999  -4.415  1.00  1.00           C  
ATOM   3510  CG  TYR A 810      46.580  -7.508  -5.734  1.00  1.00           C  
ATOM   3511  CD1 TYR A 810      45.382  -8.011  -6.238  1.00  1.00           C  
ATOM   3512  CD2 TYR A 810      47.245  -6.523  -6.477  1.00  1.00           C  
ATOM   3513  CE1 TYR A 810      44.872  -7.572  -7.451  1.00  1.00           C  
ATOM   3514  CE2 TYR A 810      46.735  -6.066  -7.686  1.00  1.00           C  
ATOM   3515  CZ  TYR A 810      45.551  -6.595  -8.171  1.00  1.00           C  
ATOM   3516  OH  TYR A 810      45.033  -6.155  -9.374  1.00  1.00           O  
ATOM   3517  HN  TYR A 810      47.915  -9.170  -2.288  1.00  1.00           H  
ATOM   3518  HA  TYR A 810      46.449 -10.066  -4.521  1.00  1.00           H  
ATOM   3519  HB1 TYR A 810      48.059  -7.465  -4.202  1.00  1.00           H  
ATOM   3520  HB2 TYR A 810      46.427  -7.697  -3.641  1.00  1.00           H  
ATOM   3521  HD1 TYR A 810      44.838  -8.764  -5.692  1.00  1.00           H  
ATOM   3522  HD2 TYR A 810      48.178  -6.103  -6.129  1.00  1.00           H  
ATOM   3523  HE1 TYR A 810      43.950  -7.995  -7.809  1.00  1.00           H  
ATOM   3524  HE2 TYR A 810      47.255  -5.306  -8.249  1.00  1.00           H  
ATOM   3525  HH  TYR A 810      44.871  -6.872  -9.970  1.00  1.00           H  
ATOM   3526  N   ASP A 811      49.663  -9.617  -5.138  1.00  1.00           N  
ATOM   3527  CA  ASP A 811      50.766 -10.059  -5.997  1.00  1.00           C  
ATOM   3528  C   ASP A 811      50.889 -11.572  -6.070  1.00  1.00           C  
ATOM   3529  O   ASP A 811      51.101 -12.123  -7.149  1.00  1.00           O  
ATOM   3530  CB  ASP A 811      52.108  -9.503  -5.497  1.00  1.00           C  
ATOM   3531  CG  ASP A 811      52.527  -8.275  -6.228  1.00  1.00           C  
ATOM   3532  OD1 ASP A 811      51.647  -7.456  -6.595  1.00  1.00           O  
ATOM   3533  OD2 ASP A 811      53.752  -8.143  -6.450  1.00  1.00           O1-
ATOM   3534  HN  ASP A 811      49.878  -8.902  -4.478  1.00  1.00           H  
ATOM   3535  HA  ASP A 811      50.533  -9.709  -7.006  1.00  1.00           H  
ATOM   3536  HB1 ASP A 811      52.914 -10.231  -5.617  1.00  1.00           H  
ATOM   3537  HB2 ASP A 811      52.072  -9.279  -4.431  1.00  1.00           H  
ATOM   3538  N   TYR A 812      50.761 -12.218  -4.913  1.00  1.00           N  
ATOM   3539  CA  TYR A 812      50.847 -13.675  -4.809  1.00  1.00           C  
ATOM   3540  C   TYR A 812      49.783 -14.365  -5.663  1.00  1.00           C  
ATOM   3541  O   TYR A 812      50.089 -15.313  -6.401  1.00  1.00           O  
ATOM   3542  CB  TYR A 812      50.708 -14.082  -3.346  1.00  1.00           C  
ATOM   3543  CG  TYR A 812      51.001 -15.510  -3.039  1.00  1.00           C  
ATOM   3544  CD1 TYR A 812      52.315 -16.005  -3.053  1.00  1.00           C  
ATOM   3545  CD2 TYR A 812      49.986 -16.371  -2.676  1.00  1.00           C  
ATOM   3546  CE1 TYR A 812      52.581 -17.327  -2.735  1.00  1.00           C  
ATOM   3547  CE2 TYR A 812      50.246 -17.674  -2.344  1.00  1.00           C  
ATOM   3548  CZ  TYR A 812      51.526 -18.155  -2.381  1.00  1.00           C  
ATOM   3549  OH  TYR A 812      51.724 -19.473  -2.043  1.00  1.00           O  
ATOM   3550  HN  TYR A 812      50.712 -11.641  -4.092  1.00  1.00           H  
ATOM   3551  HA  TYR A 812      51.830 -13.946  -5.197  1.00  1.00           H  
ATOM   3552  HB1 TYR A 812      49.716 -13.825  -2.974  1.00  1.00           H  
ATOM   3553  HB2 TYR A 812      51.397 -13.479  -2.753  1.00  1.00           H  
ATOM   3554  HD1 TYR A 812      53.126 -15.338  -3.303  1.00  1.00           H  
ATOM   3555  HD2 TYR A 812      48.966 -16.014  -2.650  1.00  1.00           H  
ATOM   3556  HE1 TYR A 812      53.590 -17.706  -2.744  1.00  1.00           H  
ATOM   3557  HE2 TYR A 812      49.408 -18.286  -2.050  1.00  1.00           H  
ATOM   3558  HH  TYR A 812      51.026 -19.983  -2.439  1.00  1.00           H  
ATOM   3559  N   LEU A 813      48.551 -13.872  -5.585  1.00  1.00           N  
ATOM   3560  CA  LEU A 813      47.460 -14.407  -6.399  1.00  1.00           C  
ATOM   3561  C   LEU A 813      47.610 -14.034  -7.891  1.00  1.00           C  
ATOM   3562  O   LEU A 813      47.322 -14.856  -8.754  1.00  1.00           O  
ATOM   3563  CB  LEU A 813      46.114 -13.904  -5.876  1.00  1.00           C  
ATOM   3564  CG  LEU A 813      45.774 -14.327  -4.448  1.00  1.00           C  
ATOM   3565  CD1 LEU A 813      44.490 -13.635  -4.008  1.00  1.00           C  
ATOM   3566  CD2 LEU A 813      45.679 -15.852  -4.314  1.00  1.00           C  
ATOM   3567  HN  LEU A 813      48.345 -13.052  -5.043  1.00  1.00           H  
ATOM   3568  HA  LEU A 813      47.513 -15.492  -6.325  1.00  1.00           H  
ATOM   3569  HB1 LEU A 813      45.314 -14.222  -6.547  1.00  1.00           H  
ATOM   3570  HB2 LEU A 813      46.118 -12.812  -5.926  1.00  1.00           H  
ATOM   3571  HG  LEU A 813      46.565 -13.983  -3.784  1.00  1.00           H  
ATOM   3572 1HD1 LEU A 813      43.659 -13.866  -4.676  1.00  1.00           H  
ATOM   3573 2HD1 LEU A 813      44.631 -12.554  -4.001  1.00  1.00           H  
ATOM   3574 3HD1 LEU A 813      44.207 -13.930  -2.997  1.00  1.00           H  
ATOM   3575 1HD2 LEU A 813      46.654 -16.318  -4.447  1.00  1.00           H  
ATOM   3576 2HD2 LEU A 813      44.993 -16.277  -5.047  1.00  1.00           H  
ATOM   3577 3HD2 LEU A 813      45.331 -16.131  -3.324  1.00  1.00           H  
ATOM   3578  N   LEU A 814      48.068 -12.809  -8.194  1.00  1.00           N  
ATOM   3579  CA  LEU A 814      48.357 -12.425  -9.601  1.00  1.00           C  
ATOM   3580  C   LEU A 814      49.411 -13.308 -10.289  1.00  1.00           C  
ATOM   3581  O   LEU A 814      49.326 -13.509 -11.508  1.00  1.00           O  
ATOM   3582  CB  LEU A 814      48.775 -10.967  -9.724  1.00  1.00           C  
ATOM   3583  CG  LEU A 814      47.671  -9.931  -9.597  1.00  1.00           C  
ATOM   3584  CD1 LEU A 814      48.316  -8.556  -9.617  1.00  1.00           C  
ATOM   3585  CD2 LEU A 814      46.636 -10.082 -10.703  1.00  1.00           C  
ATOM   3586  HN  LEU A 814      48.204 -12.143  -7.453  1.00  1.00           H  
ATOM   3587  HA  LEU A 814      47.433 -12.598 -10.148  1.00  1.00           H  
ATOM   3588  HB1 LEU A 814      49.252 -10.802 -10.692  1.00  1.00           H  
ATOM   3589  HB2 LEU A 814      49.550 -10.765  -8.982  1.00  1.00           H  
ATOM   3590  HG  LEU A 814      47.172 -10.049  -8.635  1.00  1.00           H  
ATOM   3591 1HD1 LEU A 814      48.949  -8.423 -10.493  1.00  1.00           H  
ATOM   3592 2HD1 LEU A 814      48.934  -8.398  -8.730  1.00  1.00           H  
ATOM   3593 3HD1 LEU A 814      47.565  -7.771  -9.646  1.00  1.00           H  
ATOM   3594 1HD2 LEU A 814      46.107 -11.028 -10.676  1.00  1.00           H  
ATOM   3595 2HD2 LEU A 814      47.097  -9.992 -11.686  1.00  1.00           H  
ATOM   3596 3HD2 LEU A 814      45.880  -9.301 -10.631  1.00  1.00           H  
ATOM   3597  N   HIS A 815      50.365 -13.837  -9.514  1.00  1.00           N  
ATOM   3598  CA  HIS A 815      51.334 -14.817 -10.010  1.00  1.00           C  
ATOM   3599  C   HIS A 815      50.791 -16.242 -10.084  1.00  1.00           C  
ATOM   3600  O   HIS A 815      51.537 -17.186 -10.398  1.00  1.00           O  
ATOM   3601  CB  HIS A 815      52.636 -14.744  -9.202  1.00  1.00           C  
ATOM   3602  CG  HIS A 815      53.441 -13.532  -9.520  1.00  1.00           C  
ATOM   3603  CD2 HIS A 815      54.391 -13.316 -10.459  1.00  1.00           C  
ATOM   3604  ND1 HIS A 815      53.246 -12.324  -8.888  1.00  1.00           N  
ATOM   3605  CE1 HIS A 815      54.067 -11.422  -9.397  1.00  1.00           C  
ATOM   3606  NE2 HIS A 815      54.772 -11.998 -10.355  1.00  1.00           N  
ATOM   3607  HN  HIS A 815      50.479 -13.457  -8.589  1.00  1.00           H  
ATOM   3608  HA  HIS A 815      51.565 -14.530 -11.038  1.00  1.00           H  
ATOM   3609  HB1 HIS A 815      53.268 -15.608  -9.410  1.00  1.00           H  
ATOM   3610  HB2 HIS A 815      52.423 -14.770  -8.132  1.00  1.00           H  
ATOM   3611  HD1 HIS A 815      52.607 -12.130  -8.171  1.00  1.00           H  
ATOM   3612  HD2 HIS A 815      54.781 -14.041 -11.157  1.00  1.00           H  
ATOM   3613  HE1 HIS A 815      54.144 -10.391  -9.071  1.00  1.00           H  
ATOM   3614  N   GLY A 816      49.485 -16.398  -9.853  1.00  1.00           N  
ATOM   3615  CA  GLY A 816      48.801 -17.689 -10.024  1.00  1.00           C  
ATOM   3616  C   GLY A 816      48.931 -18.631  -8.849  1.00  1.00           C  
ATOM   3617  O   GLY A 816      48.488 -19.749  -8.941  1.00  1.00           O  
ATOM   3618  HN  GLY A 816      49.011 -15.631  -9.423  1.00  1.00           H  
ATOM   3619  HA1 GLY A 816      49.191 -18.167 -10.922  1.00  1.00           H  
ATOM   3620  HA2 GLY A 816      47.750 -17.460 -10.192  1.00  1.00           H  
ATOM   3621  N   HIS A 817      49.517 -18.182  -7.737  1.00  1.00           N  
ATOM   3622  CA  HIS A 817      49.689 -19.049  -6.566  1.00  1.00           C  
ATOM   3623  C   HIS A 817      48.408 -19.111  -5.753  1.00  1.00           C  
ATOM   3624  O   HIS A 817      47.631 -18.162  -5.729  1.00  1.00           O  
ATOM   3625  CB  HIS A 817      50.871 -18.586  -5.720  1.00  1.00           C  
ATOM   3626  CG  HIS A 817      52.139 -18.530  -6.501  1.00  1.00           C  
ATOM   3627  CD2 HIS A 817      52.747 -19.459  -7.273  1.00  1.00           C  
ATOM   3628  ND1 HIS A 817      52.887 -17.385  -6.619  1.00  1.00           N  
ATOM   3629  CE1 HIS A 817      53.931 -17.624  -7.392  1.00  1.00           C  
ATOM   3630  NE2 HIS A 817      53.861 -18.872  -7.813  1.00  1.00           N  
ATOM   3631  HN  HIS A 817      49.814 -17.223  -7.661  1.00  1.00           H  
ATOM   3632  HA  HIS A 817      49.906 -20.051  -6.942  1.00  1.00           H  
ATOM   3633  HB1 HIS A 817      51.027 -19.270  -4.890  1.00  1.00           H  
ATOM   3634  HB2 HIS A 817      50.667 -17.604  -5.294  1.00  1.00           H  
ATOM   3635  HD1 HIS A 817      52.678 -16.510  -6.229  1.00  1.00           H  
ATOM   3636  HD2 HIS A 817      52.425 -20.475  -7.444  1.00  1.00           H  
ATOM   3637  HE1 HIS A 817      54.704 -16.913  -7.647  1.00  1.00           H  
ATOM   3638  N   ARG A 818      48.178 -20.278  -5.158  1.00  1.00           N  
ATOM   3639  CA  ARG A 818      46.947 -20.588  -4.442  1.00  1.00           C  
ATOM   3640  C   ARG A 818      47.261 -21.357  -3.150  1.00  1.00           C  
ATOM   3641  O   ARG A 818      48.384 -21.823  -2.943  1.00  1.00           O  
ATOM   3642  CB  ARG A 818      46.035 -21.438  -5.333  1.00  1.00           C  
ATOM   3643  CG  ARG A 818      45.563 -20.772  -6.606  1.00  1.00           C  
ATOM   3644  CD  ARG A 818      44.680 -19.573  -6.316  1.00  1.00           C  
ATOM   3645  NE  ARG A 818      44.119 -18.972  -7.533  1.00  1.00           N  
ATOM   3646  CZ  ARG A 818      44.640 -17.963  -8.244  1.00  1.00           C  
ATOM   3647  NH1 ARG A 818      45.810 -17.382  -7.956  1.00  1.00           N1+
ATOM   3648  NH2 ARG A 818      43.963 -17.515  -9.302  1.00  1.00           N  
ATOM   3649  HN  ARG A 818      48.919 -20.956  -5.142  1.00  1.00           H  
ATOM   3650  HA  ARG A 818      46.468 -19.650  -4.151  1.00  1.00           H  
ATOM   3651  HB1 ARG A 818      45.155 -21.752  -4.769  1.00  1.00           H  
ATOM   3652  HB2 ARG A 818      46.558 -22.361  -5.589  1.00  1.00           H  
ATOM   3653  HG1 ARG A 818      44.999 -21.497  -7.197  1.00  1.00           H  
ATOM   3654  HG2 ARG A 818      46.413 -20.482  -7.225  1.00  1.00           H  
ATOM   3655  HD1 ARG A 818      45.209 -18.788  -5.773  1.00  1.00           H  
ATOM   3656  HD2 ARG A 818      43.838 -19.872  -5.693  1.00  1.00           H  
ATOM   3657  HE  ARG A 818      43.252 -19.390  -7.836  1.00  1.00           H  
ATOM   3658 1HH1 ARG A 818      46.345 -17.707  -7.162  1.00  1.00           H  
ATOM   3659 2HH1 ARG A 818      46.192 -16.599  -8.480  1.00  1.00           H  
ATOM   3660 1HH2 ARG A 818      43.116 -17.967  -9.588  1.00  1.00           H  
ATOM   3661 2HH2 ARG A 818      44.270 -16.722  -9.843  1.00  1.00           H  
ATOM   3662  N   LEU A 819      46.251 -21.523  -2.302  1.00  1.00           N  
ATOM   3663  CA  LEU A 819      46.419 -22.263  -1.058  1.00  1.00           C  
ATOM   3664  C   LEU A 819      46.904 -23.670  -1.367  1.00  1.00           C  
ATOM   3665  O   LEU A 819      46.435 -24.290  -2.322  1.00  1.00           O  
ATOM   3666  CB  LEU A 819      45.095 -22.343  -0.283  1.00  1.00           C  
ATOM   3667  CG  LEU A 819      44.579 -21.046   0.328  1.00  1.00           C  
ATOM   3668  CD1 LEU A 819      43.118 -21.172   0.698  1.00  1.00           C  
ATOM   3669  CD2 LEU A 819      45.398 -20.664   1.550  1.00  1.00           C  
ATOM   3670  HN  LEU A 819      45.374 -21.049  -2.390  1.00  1.00           H  
ATOM   3671  HA  LEU A 819      47.176 -21.738  -0.474  1.00  1.00           H  
ATOM   3672  HB1 LEU A 819      45.193 -23.070   0.527  1.00  1.00           H  
ATOM   3673  HB2 LEU A 819      44.339 -22.753  -0.949  1.00  1.00           H  
ATOM   3674  HG  LEU A 819      44.661 -20.265  -0.423  1.00  1.00           H  
ATOM   3675 1HD1 LEU A 819      42.948 -22.036   1.339  1.00  1.00           H  
ATOM   3676 2HD1 LEU A 819      42.500 -21.290  -0.188  1.00  1.00           H  
ATOM   3677 3HD1 LEU A 819      42.763 -20.295   1.241  1.00  1.00           H  
ATOM   3678 1HD2 LEU A 819      46.462 -20.595   1.324  1.00  1.00           H  
ATOM   3679 2HD2 LEU A 819      45.297 -21.412   2.338  1.00  1.00           H  
ATOM   3680 3HD2 LEU A 819      45.083 -19.710   1.958  1.00  1.00           H  
ATOM   3681  N   LYS A 820      47.841 -24.163  -0.565  1.00  1.00           N  
ATOM   3682  CA  LYS A 820      48.397 -25.497  -0.741  1.00  1.00           C  
ATOM   3683  C   LYS A 820      47.499 -26.563  -0.102  1.00  1.00           C  
ATOM   3684  O   LYS A 820      46.631 -26.267   0.726  1.00  1.00           O  
ATOM   3685  CB  LYS A 820      49.805 -25.582  -0.155  1.00  1.00           C  
ATOM   3686  CG  LYS A 820      50.841 -24.726  -0.862  1.00  1.00           C  
ATOM   3687  CD  LYS A 820      51.951 -24.330   0.103  1.00  1.00           C  
ATOM   3688  CE  LYS A 820      52.986 -23.400  -0.534  1.00  1.00           C  
ATOM   3689  NZ  LYS A 820      53.830 -22.766   0.535  1.00  1.00           N1+
ATOM   3690  HN  LYS A 820      48.019 -23.698   0.315  1.00  1.00           H  
ATOM   3691  HA  LYS A 820      48.457 -25.697  -1.812  1.00  1.00           H  
ATOM   3692  HB1 LYS A 820      50.156 -26.618  -0.144  1.00  1.00           H  
ATOM   3693  HB2 LYS A 820      49.735 -25.302   0.900  1.00  1.00           H  
ATOM   3694  HG1 LYS A 820      50.369 -23.819  -1.243  1.00  1.00           H  
ATOM   3695  HG2 LYS A 820      51.230 -25.265  -1.726  1.00  1.00           H  
ATOM   3696  HD1 LYS A 820      52.430 -25.231   0.494  1.00  1.00           H  
ATOM   3697  HD2 LYS A 820      51.490 -23.829   0.958  1.00  1.00           H  
ATOM   3698  HE1 LYS A 820      52.489 -22.597  -1.084  1.00  1.00           H  
ATOM   3699  HE2 LYS A 820      53.634 -23.931  -1.233  1.00  1.00           H  
ATOM   3700  HZ1 LYS A 820      54.308 -23.498   1.089  1.00  1.00           H  
ATOM   3701  HZ2 LYS A 820      53.212 -22.191   1.150  1.00  1.00           H  
ATOM   3702  HZ3 LYS A 820      54.542 -22.161   0.075  1.00  1.00           H  
ATOM   3703  N   GLN A 821      47.722 -27.802  -0.511  1.00  1.00           N  
ATOM   3704  CA  GLN A 821      46.950 -28.930  -0.036  1.00  1.00           C  
ATOM   3705  C   GLN A 821      47.345 -29.245   1.405  1.00  1.00           C  
ATOM   3706  O   GLN A 821      48.528 -29.416   1.673  1.00  1.00           O  
ATOM   3707  CB  GLN A 821      47.201 -30.163  -0.904  1.00  1.00           C  
ATOM   3708  CG  GLN A 821      46.271 -31.316  -0.563  1.00  1.00           C  
ATOM   3709  CD  GLN A 821      46.465 -32.516  -1.456  1.00  1.00           C  
ATOM   3710  NE2 GLN A 821      45.813 -33.617  -1.133  1.00  1.00           N  
ATOM   3711  OE1 GLN A 821      47.187 -32.446  -2.429  1.00  1.00           O  
ATOM   3712  HN  GLN A 821      48.538 -28.044  -1.033  1.00  1.00           H  
ATOM   3713  HA  GLN A 821      45.903 -28.650  -0.116  1.00  1.00           H  
ATOM   3714  HB1 GLN A 821      48.238 -30.490  -0.814  1.00  1.00           H  
ATOM   3715  HB2 GLN A 821      47.068 -29.899  -1.952  1.00  1.00           H  
ATOM   3716  HG1 GLN A 821      45.228 -31.011  -0.621  1.00  1.00           H  
ATOM   3717  HG2 GLN A 821      46.435 -31.652   0.460  1.00  1.00           H  
ATOM   3718 1HE2 GLN A 821      45.863 -34.379  -1.786  1.00  1.00           H  
ATOM   3719 2HE2 GLN A 821      45.288 -33.698  -0.291  1.00  1.00           H  
ATOM   3720  N   PRO A 822      46.358 -29.309   2.326  1.00  1.00           N  
ATOM   3721  CA  PRO A 822      46.647 -29.761   3.686  1.00  1.00           C  
ATOM   3722  C   PRO A 822      47.074 -31.216   3.710  1.00  1.00           C  
ATOM   3723  O   PRO A 822      46.625 -32.015   2.873  1.00  1.00           O  
ATOM   3724  CB  PRO A 822      45.320 -29.580   4.424  1.00  1.00           C  
ATOM   3725  CG  PRO A 822      44.558 -28.594   3.613  1.00  1.00           C  
ATOM   3726  CD  PRO A 822      44.960 -28.862   2.193  1.00  1.00           C  
ATOM   3727  HA  PRO A 822      47.428 -29.130   4.116  1.00  1.00           H  
ATOM   3728  HB1 PRO A 822      45.463 -29.248   5.453  1.00  1.00           H  
ATOM   3729  HB2 PRO A 822      44.762 -30.515   4.489  1.00  1.00           H  
ATOM   3730  HG1 PRO A 822      43.480 -28.655   3.763  1.00  1.00           H  
ATOM   3731  HG2 PRO A 822      44.864 -27.581   3.878  1.00  1.00           H  
ATOM   3732  HD1 PRO A 822      44.363 -29.648   1.729  1.00  1.00           H  
ATOM   3733  HD2 PRO A 822      44.871 -27.952   1.600  1.00  1.00           H  
ATOM   3734  N   GLU A 823      47.927 -31.542   4.677  1.00  1.00           N  
ATOM   3735  CA  GLU A 823      48.657 -32.809   4.693  1.00  1.00           C  
ATOM   3736  C   GLU A 823      47.729 -34.029   4.774  1.00  1.00           C  
ATOM   3737  O   GLU A 823      47.986 -35.066   4.155  1.00  1.00           O  
ATOM   3738  CB  GLU A 823      49.697 -32.782   5.827  1.00  1.00           C  
ATOM   3739  CG  GLU A 823      50.439 -34.088   6.113  1.00  1.00           C  
ATOM   3740  CD  GLU A 823      49.944 -34.791   7.373  1.00  1.00           C  
ATOM   3741  OE1 GLU A 823      49.937 -36.048   7.387  1.00  1.00           O  
ATOM   3742  OE2 GLU A 823      49.582 -34.091   8.355  1.00  1.00           O1-
ATOM   3743  HN  GLU A 823      47.936 -30.969   5.493  1.00  1.00           H  
ATOM   3744  HA  GLU A 823      49.176 -32.877   3.735  1.00  1.00           H  
ATOM   3745  HB1 GLU A 823      49.222 -32.393   6.729  1.00  1.00           H  
ATOM   3746  HB2 GLU A 823      50.440 -32.029   5.564  1.00  1.00           H  
ATOM   3747  HG1 GLU A 823      51.499 -33.885   6.260  1.00  1.00           H  
ATOM   3748  HG2 GLU A 823      50.375 -34.767   5.262  1.00  1.00           H  
ATOM   3749  N   ASP A 824      46.634 -33.874   5.503  1.00  1.00           N  
ATOM   3750  CA  ASP A 824      45.658 -34.944   5.679  1.00  1.00           C  
ATOM   3751  C   ASP A 824      44.464 -34.838   4.708  1.00  1.00           C  
ATOM   3752  O   ASP A 824      43.471 -35.523   4.908  1.00  1.00           O  
ATOM   3753  CB  ASP A 824      45.164 -34.979   7.145  1.00  1.00           C  
ATOM   3754  CG  ASP A 824      44.918 -33.572   7.741  1.00  1.00           C  
ATOM   3755  OD1 ASP A 824      45.150 -32.547   7.037  1.00  1.00           O  
ATOM   3756  OD2 ASP A 824      44.527 -33.501   8.933  1.00  1.00           O1-
ATOM   3757  HN  ASP A 824      46.541 -32.969   5.911  1.00  1.00           H  
ATOM   3758  HA  ASP A 824      46.149 -35.894   5.461  1.00  1.00           H  
ATOM   3759  HB1 ASP A 824      45.937 -35.443   7.758  1.00  1.00           H  
ATOM   3760  HB2 ASP A 824      44.272 -35.594   7.262  1.00  1.00           H  
ATOM   3761  N   CYS A 825      44.567 -34.017   3.655  1.00  1.00           N  
ATOM   3762  CA  CYS A 825      43.420 -33.702   2.797  1.00  1.00           C  
ATOM   3763  C   CYS A 825      43.392 -34.662   1.621  1.00  1.00           C  
ATOM   3764  O   CYS A 825      44.373 -34.767   0.903  1.00  1.00           O  
ATOM   3765  CB  CYS A 825      43.501 -32.252   2.293  1.00  1.00           C  
ATOM   3766  SG  CYS A 825      42.133 -31.696   1.245  1.00  1.00           S  
ATOM   3767  HN  CYS A 825      45.432 -33.579   3.407  1.00  1.00           H  
ATOM   3768  HA  CYS A 825      42.509 -33.822   3.385  1.00  1.00           H  
ATOM   3769  HB1 CYS A 825      44.429 -32.109   1.739  1.00  1.00           H  
ATOM   3770  HB2 CYS A 825      43.543 -31.592   3.153  1.00  1.00           H  
ATOM   3771  HG  CYS A 825      42.303 -32.221   0.025  1.00  1.00           H  
ATOM   3772  N   LEU A 826      42.275 -35.359   1.430  1.00  1.00           N  
ATOM   3773  CA  LEU A 826      42.069 -36.190   0.227  1.00  1.00           C  
ATOM   3774  C   LEU A 826      42.295 -35.369  -1.023  1.00  1.00           C  
ATOM   3775  O   LEU A 826      41.942 -34.184  -1.058  1.00  1.00           O  
ATOM   3776  CB  LEU A 826      40.640 -36.737   0.175  1.00  1.00           C  
ATOM   3777  CG  LEU A 826      40.229 -37.759   1.230  1.00  1.00           C  
ATOM   3778  CD1 LEU A 826      38.783 -38.135   1.022  1.00  1.00           C  
ATOM   3779  CD2 LEU A 826      41.107 -38.992   1.154  1.00  1.00           C  
ATOM   3780  HN  LEU A 826      41.548 -35.196   2.089  1.00  1.00           H  
ATOM   3781  HA  LEU A 826      42.814 -36.987   0.257  1.00  1.00           H  
ATOM   3782  HB1 LEU A 826      40.473 -37.197  -0.802  1.00  1.00           H  
ATOM   3783  HB2 LEU A 826      39.948 -35.895   0.217  1.00  1.00           H  
ATOM   3784  HG  LEU A 826      40.339 -37.327   2.225  1.00  1.00           H  
ATOM   3785 1HD1 LEU A 826      38.617 -38.554   0.028  1.00  1.00           H  
ATOM   3786 2HD1 LEU A 826      38.120 -37.278   1.136  1.00  1.00           H  
ATOM   3787 3HD1 LEU A 826      38.467 -38.886   1.747  1.00  1.00           H  
ATOM   3788 1HD2 LEU A 826      42.141 -38.767   1.410  1.00  1.00           H  
ATOM   3789 2HD2 LEU A 826      41.093 -39.440   0.160  1.00  1.00           H  
ATOM   3790 3HD2 LEU A 826      40.770 -39.749   1.862  1.00  1.00           H  
ATOM   3791  N   ASP A 827      42.861 -36.006  -2.049  1.00  1.00           N  
ATOM   3792  CA  ASP A 827      43.122 -35.350  -3.330  1.00  1.00           C  
ATOM   3793  C   ASP A 827      41.858 -34.831  -3.976  1.00  1.00           C  
ATOM   3794  O   ASP A 827      41.883 -33.751  -4.553  1.00  1.00           O  
ATOM   3795  CB  ASP A 827      43.838 -36.277  -4.322  1.00  1.00           C  
ATOM   3796  CG  ASP A 827      45.291 -36.579  -3.930  1.00  1.00           C  
ATOM   3797  OD1 ASP A 827      45.852 -35.948  -3.007  1.00  1.00           O  
ATOM   3798  OD2 ASP A 827      45.876 -37.489  -4.568  1.00  1.00           O1-
ATOM   3799  HN  ASP A 827      43.380 -36.840  -1.870  1.00  1.00           H  
ATOM   3800  HA  ASP A 827      43.748 -34.485  -3.104  1.00  1.00           H  
ATOM   3801  HB1 ASP A 827      43.873 -35.813  -5.310  1.00  1.00           H  
ATOM   3802  HB2 ASP A 827      43.299 -37.218  -4.432  1.00  1.00           H  
ATOM   3803  N   GLU A 828      40.777 -35.606  -3.909  1.00  1.00           N  
ATOM   3804  CA  GLU A 828      39.479 -35.188  -4.461  1.00  1.00           C  
ATOM   3805  C   GLU A 828      38.940 -33.930  -3.804  1.00  1.00           C  
ATOM   3806  O   GLU A 828      38.383 -33.072  -4.473  1.00  1.00           O  
ATOM   3807  CB  GLU A 828      38.409 -36.251  -4.256  1.00  1.00           C  
ATOM   3808  CG  GLU A 828      38.471 -37.457  -5.152  1.00  1.00           C  
ATOM   3809  CD  GLU A 828      37.591 -38.561  -4.592  1.00  1.00           C  
ATOM   3810  OE1 GLU A 828      38.074 -39.339  -3.721  1.00  1.00           O  
ATOM   3811  OE2 GLU A 828      36.403 -38.607  -4.993  1.00  1.00           O1-
ATOM   3812  HN  GLU A 828      40.955 -36.506  -3.526  1.00  1.00           H  
ATOM   3813  HA  GLU A 828      39.635 -34.987  -5.523  1.00  1.00           H  
ATOM   3814  HB1 GLU A 828      37.410 -35.828  -4.392  1.00  1.00           H  
ATOM   3815  HB2 GLU A 828      38.444 -36.573  -3.212  1.00  1.00           H  
ATOM   3816  HG1 GLU A 828      39.493 -37.834  -5.212  1.00  1.00           H  
ATOM   3817  HG2 GLU A 828      38.166 -37.213  -6.170  1.00  1.00           H  
ATOM   3818  N   LEU A 829      39.062 -33.850  -2.483  1.00  1.00           N  
ATOM   3819  CA  LEU A 829      38.606 -32.671  -1.742  1.00  1.00           C  
ATOM   3820  C   LEU A 829      39.440 -31.486  -2.127  1.00  1.00           C  
ATOM   3821  O   LEU A 829      38.913 -30.414  -2.328  1.00  1.00           O  
ATOM   3822  CB  LEU A 829      38.709 -32.886  -0.231  1.00  1.00           C  
ATOM   3823  CG  LEU A 829      38.251 -31.722   0.656  1.00  1.00           C  
ATOM   3824  CD1 LEU A 829      36.816 -31.327   0.345  1.00  1.00           C  
ATOM   3825  CD2 LEU A 829      38.391 -32.110   2.113  1.00  1.00           C  
ATOM   3826  HN  LEU A 829      39.599 -34.554  -2.020  1.00  1.00           H  
ATOM   3827  HA  LEU A 829      37.574 -32.487  -2.040  1.00  1.00           H  
ATOM   3828  HB1 LEU A 829      39.746 -33.124   0.021  1.00  1.00           H  
ATOM   3829  HB2 LEU A 829      38.144 -33.778   0.033  1.00  1.00           H  
ATOM   3830  HG  LEU A 829      38.894 -30.859   0.480  1.00  1.00           H  
ATOM   3831 1HD1 LEU A 829      36.137 -32.178   0.393  1.00  1.00           H  
ATOM   3832 2HD1 LEU A 829      36.736 -30.894  -0.652  1.00  1.00           H  
ATOM   3833 3HD1 LEU A 829      36.463 -30.575   1.048  1.00  1.00           H  
ATOM   3834 1HD2 LEU A 829      39.429 -32.345   2.357  1.00  1.00           H  
ATOM   3835 2HD2 LEU A 829      37.783 -32.982   2.357  1.00  1.00           H  
ATOM   3836 3HD2 LEU A 829      38.088 -31.291   2.762  1.00  1.00           H  
ATOM   3837  N   TYR A 830      40.747 -31.686  -2.243  1.00  1.00           N  
ATOM   3838  CA  TYR A 830      41.613 -30.619  -2.729  1.00  1.00           C  
ATOM   3839  C   TYR A 830      41.257 -30.133  -4.129  1.00  1.00           C  
ATOM   3840  O   TYR A 830      41.304 -28.930  -4.373  1.00  1.00           O  
ATOM   3841  CB  TYR A 830      43.093 -31.007  -2.693  1.00  1.00           C  
ATOM   3842  CG  TYR A 830      43.993 -29.826  -2.963  1.00  1.00           C  
ATOM   3843  CD1 TYR A 830      43.924 -28.687  -2.171  1.00  1.00           C  
ATOM   3844  CD2 TYR A 830      44.881 -29.823  -4.047  1.00  1.00           C  
ATOM   3845  CE1 TYR A 830      44.727 -27.586  -2.431  1.00  1.00           C  
ATOM   3846  CE2 TYR A 830      45.692 -28.727  -4.310  1.00  1.00           C  
ATOM   3847  CZ  TYR A 830      45.616 -27.617  -3.494  1.00  1.00           C  
ATOM   3848  OH  TYR A 830      46.411 -26.521  -3.730  1.00  1.00           O  
ATOM   3849  HN  TYR A 830      41.189 -32.550  -1.983  1.00  1.00           H  
ATOM   3850  HA  TYR A 830      41.455 -29.803  -2.030  1.00  1.00           H  
ATOM   3851  HB1 TYR A 830      43.303 -31.812  -3.399  1.00  1.00           H  
ATOM   3852  HB2 TYR A 830      43.334 -31.414  -1.710  1.00  1.00           H  
ATOM   3853  HD1 TYR A 830      43.233 -28.670  -1.336  1.00  1.00           H  
ATOM   3854  HD2 TYR A 830      44.941 -30.705  -4.672  1.00  1.00           H  
ATOM   3855  HE1 TYR A 830      44.616 -26.763  -1.735  1.00  1.00           H  
ATOM   3856  HE2 TYR A 830      46.388 -28.760  -5.134  1.00  1.00           H  
ATOM   3857  HH  TYR A 830      46.291 -25.864  -3.061  1.00  1.00           H  
ATOM   3858  N   GLU A 831      40.920 -31.055  -5.037  1.00  1.00           N  
ATOM   3859  CA  GLU A 831      40.478 -30.683  -6.403  1.00  1.00           C  
ATOM   3860  C   GLU A 831      39.223 -29.797  -6.353  1.00  1.00           C  
ATOM   3861  O   GLU A 831      39.090 -28.850  -7.098  1.00  1.00           O  
ATOM   3862  CB  GLU A 831      40.178 -31.923  -7.254  1.00  1.00           C  
ATOM   3863  CG  GLU A 831      41.373 -32.774  -7.651  1.00  1.00           C  
ATOM   3864  CD  GLU A 831      40.968 -34.201  -8.050  1.00  1.00           C  
ATOM   3865  OE1 GLU A 831      39.828 -34.413  -8.554  1.00  1.00           O  
ATOM   3866  OE2 GLU A 831      41.794 -35.130  -7.861  1.00  1.00           O1-
ATOM   3867  HN  GLU A 831      41.024 -32.030  -4.809  1.00  1.00           H  
ATOM   3868  HA  GLU A 831      41.289 -30.106  -6.849  1.00  1.00           H  
ATOM   3869  HB1 GLU A 831      39.648 -31.645  -8.165  1.00  1.00           H  
ATOM   3870  HB2 GLU A 831      39.478 -32.543  -6.690  1.00  1.00           H  
ATOM   3871  HG1 GLU A 831      42.071 -32.854  -6.818  1.00  1.00           H  
ATOM   3872  HG2 GLU A 831      41.922 -32.322  -8.475  1.00  1.00           H  
ATOM   3873  N   ILE A 832      38.324 -30.098  -5.433  1.00  1.00           N  
ATOM   3874  CA  ILE A 832      37.125 -29.299  -5.277  1.00  1.00           C  
ATOM   3875  C   ILE A 832      37.421 -27.882  -4.775  1.00  1.00           C  
ATOM   3876  O   ILE A 832      36.930 -26.911  -5.355  1.00  1.00           O  
ATOM   3877  CB  ILE A 832      36.113 -29.988  -4.353  1.00  1.00           C  
ATOM   3878  CG1 ILE A 832      35.617 -31.276  -5.019  1.00  1.00           C  
ATOM   3879  CG2 ILE A 832      34.953 -29.054  -4.044  1.00  1.00           C  
ATOM   3880  CD1 ILE A 832      34.947 -32.212  -4.050  1.00  1.00           C  
ATOM   3881  HN  ILE A 832      38.484 -30.943  -4.908  1.00  1.00           H  
ATOM   3882  HA  ILE A 832      36.687 -29.232  -6.273  1.00  1.00           H  
ATOM   3883  HB  ILE A 832      36.610 -30.241  -3.415  1.00  1.00           H  
ATOM   3884 1HG1 ILE A 832      36.459 -31.821  -5.447  1.00  1.00           H  
ATOM   3885 2HG1 ILE A 832      34.955 -31.058  -5.857  1.00  1.00           H  
ATOM   3886 1HG2 ILE A 832      34.514 -28.657  -4.958  1.00  1.00           H  
ATOM   3887 2HG2 ILE A 832      35.252 -28.216  -3.415  1.00  1.00           H  
ATOM   3888 3HG2 ILE A 832      34.168 -29.572  -3.492  1.00  1.00           H  
ATOM   3889 1HD1 ILE A 832      34.006 -31.812  -3.673  1.00  1.00           H  
ATOM   3890 2HD1 ILE A 832      35.590 -32.427  -3.195  1.00  1.00           H  
ATOM   3891 3HD1 ILE A 832      34.729 -33.171  -4.525  1.00  1.00           H  
ATOM   3892  N   MET A 833      38.182 -27.746  -3.694  1.00  1.00           N  
ATOM   3893  CA  MET A 833      38.540 -26.407  -3.233  1.00  1.00           C  
ATOM   3894  C   MET A 833      39.376 -25.648  -4.284  1.00  1.00           C  
ATOM   3895  O   MET A 833      39.153 -24.454  -4.512  1.00  1.00           O  
ATOM   3896  CB  MET A 833      39.156 -26.393  -1.815  1.00  1.00           C  
ATOM   3897  CG  MET A 833      40.365 -27.243  -1.572  1.00  1.00           C  
ATOM   3898  SD  MET A 833      41.024 -27.126   0.120  1.00  1.00           S  
ATOM   3899  CE  MET A 833      39.977 -28.227   1.053  1.00  1.00           C  
ATOM   3900  HN  MET A 833      38.567 -28.554  -3.225  1.00  1.00           H  
ATOM   3901  HA  MET A 833      37.595 -25.869  -3.148  1.00  1.00           H  
ATOM   3902  HB1 MET A 833      38.392 -26.700  -1.101  1.00  1.00           H  
ATOM   3903  HB2 MET A 833      39.395 -25.366  -1.541  1.00  1.00           H  
ATOM   3904  HG1 MET A 833      41.167 -27.031  -2.278  1.00  1.00           H  
ATOM   3905  HG2 MET A 833      40.084 -28.279  -1.742  1.00  1.00           H  
ATOM   3906  HE1 MET A 833      40.507 -29.155   1.277  1.00  1.00           H  
ATOM   3907  HE2 MET A 833      39.067 -28.447   0.497  1.00  1.00           H  
ATOM   3908  HE3 MET A 833      39.695 -27.762   1.996  1.00  1.00           H  
ATOM   3909  N   TYR A 834      40.273 -26.340  -4.975  1.00  1.00           N  
ATOM   3910  CA  TYR A 834      41.080 -25.696  -6.012  1.00  1.00           C  
ATOM   3911  C   TYR A 834      40.242 -25.115  -7.154  1.00  1.00           C  
ATOM   3912  O   TYR A 834      40.546 -24.024  -7.642  1.00  1.00           O  
ATOM   3913  CB  TYR A 834      42.133 -26.661  -6.576  1.00  1.00           C  
ATOM   3914  CG  TYR A 834      43.285 -25.942  -7.220  1.00  1.00           C  
ATOM   3915  CD1 TYR A 834      44.352 -25.492  -6.461  1.00  1.00           C  
ATOM   3916  CD2 TYR A 834      43.313 -25.711  -8.588  1.00  1.00           C  
ATOM   3917  CE1 TYR A 834      45.420 -24.830  -7.042  1.00  1.00           C  
ATOM   3918  CE2 TYR A 834      44.381 -25.041  -9.184  1.00  1.00           C  
ATOM   3919  CZ  TYR A 834      45.423 -24.608  -8.394  1.00  1.00           C  
ATOM   3920  OH  TYR A 834      46.482 -23.943  -8.957  1.00  1.00           O  
ATOM   3921  HN  TYR A 834      40.416 -27.311  -4.747  1.00  1.00           H  
ATOM   3922  HA  TYR A 834      41.585 -24.872  -5.525  1.00  1.00           H  
ATOM   3923  HB1 TYR A 834      41.685 -27.380  -7.266  1.00  1.00           H  
ATOM   3924  HB2 TYR A 834      42.537 -27.270  -5.764  1.00  1.00           H  
ATOM   3925  HD1 TYR A 834      44.369 -25.684  -5.399  1.00  1.00           H  
ATOM   3926  HD2 TYR A 834      42.507 -26.065  -9.208  1.00  1.00           H  
ATOM   3927  HE1 TYR A 834      46.246 -24.508  -6.426  1.00  1.00           H  
ATOM   3928  HE2 TYR A 834      44.360 -24.862 -10.248  1.00  1.00           H  
ATOM   3929  HH  TYR A 834      46.777 -24.443  -9.707  1.00  1.00           H  
ATOM   3930  N   SER A 835      39.172 -25.806  -7.551  1.00  1.00           N  
ATOM   3931  CA  SER A 835      38.267 -25.283  -8.607  1.00  1.00           C  
ATOM   3932  C   SER A 835      37.582 -23.966  -8.233  1.00  1.00           C  
ATOM   3933  O   SER A 835      37.184 -23.196  -9.126  1.00  1.00           O  
ATOM   3934  CB  SER A 835      37.197 -26.313  -8.971  1.00  1.00           C  
ATOM   3935  OG  SER A 835      36.241 -26.450  -7.931  1.00  1.00           O  
ATOM   3936  HN  SER A 835      39.076 -26.755  -7.212  1.00  1.00           H  
ATOM   3937  HA  SER A 835      38.901 -25.092  -9.472  1.00  1.00           H  
ATOM   3938  HB1 SER A 835      37.645 -27.283  -9.229  1.00  1.00           H  
ATOM   3939  HB2 SER A 835      36.654 -25.968  -9.851  1.00  1.00           H  
ATOM   3940  HG  SER A 835      36.614 -26.944  -7.195  1.00  1.00           H  
ATOM   3941  N   CYS A 836      37.436 -23.704  -6.920  1.00  1.00           N  
ATOM   3942  CA  CYS A 836      36.903 -22.428  -6.443  1.00  1.00           C  
ATOM   3943  C   CYS A 836      37.803 -21.214  -6.681  1.00  1.00           C  
ATOM   3944  O   CYS A 836      37.308 -20.095  -6.624  1.00  1.00           O  
ATOM   3945  CB  CYS A 836      36.574 -22.484  -4.947  1.00  1.00           C  
ATOM   3946  SG  CYS A 836      35.400 -23.758  -4.497  1.00  1.00           S  
ATOM   3947  HN  CYS A 836      37.839 -24.317  -6.236  1.00  1.00           H  
ATOM   3948  HA  CYS A 836      35.981 -22.265  -7.000  1.00  1.00           H  
ATOM   3949  HB1 CYS A 836      36.196 -21.524  -4.609  1.00  1.00           H  
ATOM   3950  HB2 CYS A 836      37.493 -22.650  -4.386  1.00  1.00           H  
ATOM   3951  HG  CYS A 836      35.797 -24.944  -4.968  1.00  1.00           H  
ATOM   3952  N   TRP A 837      39.100 -21.429  -6.918  1.00  1.00           N  
ATOM   3953  CA  TRP A 837      40.050 -20.334  -7.099  1.00  1.00           C  
ATOM   3954  C   TRP A 837      40.567 -20.192  -8.550  1.00  1.00           C  
ATOM   3955  O   TRP A 837      41.634 -19.585  -8.785  1.00  1.00           O  
ATOM   3956  CB  TRP A 837      41.233 -20.492  -6.133  1.00  1.00           C  
ATOM   3957  CG  TRP A 837      40.853 -20.910  -4.720  1.00  1.00           C  
ATOM   3958  CD1 TRP A 837      39.914 -20.334  -3.915  1.00  1.00           C  
ATOM   3959  CD2 TRP A 837      41.443 -21.964  -3.958  1.00  1.00           C  
ATOM   3960  CE2 TRP A 837      40.783 -21.996  -2.701  1.00  1.00           C  
ATOM   3961  CE3 TRP A 837      42.472 -22.896  -4.210  1.00  1.00           C  
ATOM   3962  NE1 TRP A 837      39.847 -20.992  -2.704  1.00  1.00           N  
ATOM   3963  CZ2 TRP A 837      41.111 -22.921  -1.713  1.00  1.00           C  
ATOM   3964  CZ3 TRP A 837      42.787 -23.828  -3.226  1.00  1.00           C  
ATOM   3965  CH2 TRP A 837      42.114 -23.825  -1.990  1.00  1.00           C  
ATOM   3966  HN  TRP A 837      39.444 -22.368  -6.831  1.00  1.00           H  
ATOM   3967  HA  TRP A 837      39.531 -19.416  -6.852  1.00  1.00           H  
ATOM   3968  HB1 TRP A 837      41.751 -19.538  -6.069  1.00  1.00           H  
ATOM   3969  HB2 TRP A 837      41.938 -21.222  -6.535  1.00  1.00           H  
ATOM   3970  HD1 TRP A 837      39.295 -19.493  -4.185  1.00  1.00           H  
ATOM   3971  HE1 TRP A 837      39.212 -20.762  -1.989  1.00  1.00           H  
ATOM   3972  HE3 TRP A 837      42.987 -22.898  -5.159  1.00  1.00           H  
ATOM   3973  HZ2 TRP A 837      40.622 -22.933  -0.751  1.00  1.00           H  
ATOM   3974  HZ3 TRP A 837      43.563 -24.562  -3.392  1.00  1.00           H  
ATOM   3975  HH2 TRP A 837      42.376 -24.562  -1.240  1.00  1.00           H  
ATOM   3976  N   ARG A 838      39.812 -20.695  -9.529  1.00  1.00           N  
ATOM   3977  CA  ARG A 838      40.212 -20.542 -10.925  1.00  1.00           C  
ATOM   3978  C   ARG A 838      40.172 -19.073 -11.234  1.00  1.00           C  
ATOM   3979  O   ARG A 838      39.293 -18.358 -10.753  1.00  1.00           O  
ATOM   3980  CB  ARG A 838      39.312 -21.339 -11.865  1.00  1.00           C  
ATOM   3981  CG  ARG A 838      39.557 -22.819 -11.745  1.00  1.00           C  
ATOM   3982  CD  ARG A 838      38.373 -23.581 -12.277  1.00  1.00           C  
ATOM   3983  NE  ARG A 838      38.594 -25.019 -12.251  1.00  1.00           N  
ATOM   3984  CZ  ARG A 838      37.638 -25.929 -12.421  1.00  1.00           C  
ATOM   3985  NH1 ARG A 838      36.368 -25.560 -12.614  1.00  1.00           N1+
ATOM   3986  NH2 ARG A 838      37.944 -27.217 -12.371  1.00  1.00           N  
ATOM   3987  HN  ARG A 838      38.971 -21.184  -9.302  1.00  1.00           H  
ATOM   3988  HA  ARG A 838      41.242 -20.896 -11.003  1.00  1.00           H  
ATOM   3989  HB1 ARG A 838      39.464 -21.037 -12.904  1.00  1.00           H  
ATOM   3990  HB2 ARG A 838      38.272 -21.098 -11.632  1.00  1.00           H  
ATOM   3991  HG1 ARG A 838      39.705 -23.099 -10.701  1.00  1.00           H  
ATOM   3992  HG2 ARG A 838      40.469 -23.100 -12.275  1.00  1.00           H  
ATOM   3993  HD1 ARG A 838      38.170 -23.315 -13.316  1.00  1.00           H  
ATOM   3994  HD2 ARG A 838      37.485 -23.366 -11.680  1.00  1.00           H  
ATOM   3995  HE  ARG A 838      39.564 -25.265 -12.262  1.00  1.00           H  
ATOM   3996 1HH1 ARG A 838      36.140 -24.583 -12.729  1.00  1.00           H  
ATOM   3997 2HH1 ARG A 838      35.620 -26.215 -12.693  1.00  1.00           H  
ATOM   3998 1HH2 ARG A 838      38.883 -27.512 -12.177  1.00  1.00           H  
ATOM   3999 2HH2 ARG A 838      37.263 -27.930 -12.537  1.00  1.00           H  
ATOM   4000  N   THR A 839      41.170 -18.613 -11.984  1.00  1.00           N  
ATOM   4001  CA  THR A 839      41.350 -17.190 -12.229  1.00  1.00           C  
ATOM   4002  C   THR A 839      40.131 -16.577 -12.897  1.00  1.00           C  
ATOM   4003  O   THR A 839      39.700 -15.496 -12.498  1.00  1.00           O  
ATOM   4004  CB  THR A 839      42.583 -16.916 -13.079  1.00  1.00           C  
ATOM   4005  CG2 THR A 839      42.837 -15.422 -13.210  1.00  1.00           C  
ATOM   4006  OG1 THR A 839      43.706 -17.534 -12.458  1.00  1.00           O  
ATOM   4007  HN  THR A 839      41.878 -19.209 -12.356  1.00  1.00           H  
ATOM   4008  HA  THR A 839      41.466 -16.719 -11.251  1.00  1.00           H  
ATOM   4009  HB  THR A 839      42.423 -17.338 -14.082  1.00  1.00           H  
ATOM   4010  HG1 THR A 839      44.490 -17.424 -13.001  1.00  1.00           H  
ATOM   4011 1HG2 THR A 839      42.931 -14.943 -12.234  1.00  1.00           H  
ATOM   4012 2HG2 THR A 839      42.028 -14.911 -13.738  1.00  1.00           H  
ATOM   4013 3HG2 THR A 839      43.740 -15.191 -13.778  1.00  1.00           H  
ATOM   4014  N   ASP A 840      39.557 -17.275 -13.868  1.00  1.00           N  
ATOM   4015  CA  ASP A 840      38.321 -16.813 -14.481  1.00  1.00           C  
ATOM   4016  C   ASP A 840      37.099 -17.252 -13.653  1.00  1.00           C  
ATOM   4017  O   ASP A 840      36.807 -18.451 -13.593  1.00  1.00           O  
ATOM   4018  CB  ASP A 840      38.176 -17.322 -15.918  1.00  1.00           C  
ATOM   4019  CG  ASP A 840      37.120 -16.542 -16.693  1.00  1.00           C  
ATOM   4020  OD1 ASP A 840      36.139 -16.055 -16.085  1.00  1.00           O  
ATOM   4021  OD2 ASP A 840      37.279 -16.379 -17.909  1.00  1.00           O1-
ATOM   4022  HN  ASP A 840      39.883 -18.162 -14.180  1.00  1.00           H  
ATOM   4023  HA  ASP A 840      38.399 -15.727 -14.538  1.00  1.00           H  
ATOM   4024  HB1 ASP A 840      37.921 -18.380 -15.945  1.00  1.00           H  
ATOM   4025  HB2 ASP A 840      39.122 -17.211 -16.449  1.00  1.00           H  
ATOM   4026  N   PRO A 841      36.358 -16.285 -13.058  1.00  1.00           N  
ATOM   4027  CA  PRO A 841      35.115 -16.602 -12.314  1.00  1.00           C  
ATOM   4028  C   PRO A 841      34.158 -17.501 -13.070  1.00  1.00           C  
ATOM   4029  O   PRO A 841      33.544 -18.383 -12.464  1.00  1.00           O  
ATOM   4030  CB  PRO A 841      34.446 -15.241 -12.097  1.00  1.00           C  
ATOM   4031  CG  PRO A 841      35.483 -14.209 -12.355  1.00  1.00           C  
ATOM   4032  CD  PRO A 841      36.634 -14.835 -13.085  1.00  1.00           C  
ATOM   4033  HA  PRO A 841      35.373 -17.073 -11.370  1.00  1.00           H  
ATOM   4034  HB1 PRO A 841      34.040 -15.143 -11.092  1.00  1.00           H  
ATOM   4035  HB2 PRO A 841      33.613 -15.073 -12.783  1.00  1.00           H  
ATOM   4036  HG1 PRO A 841      35.088 -13.340 -12.884  1.00  1.00           H  
ATOM   4037  HG2 PRO A 841      35.852 -13.828 -11.403  1.00  1.00           H  
ATOM   4038  HD1 PRO A 841      36.668 -14.473 -14.114  1.00  1.00           H  
ATOM   4039  HD2 PRO A 841      37.576 -14.589 -12.598  1.00  1.00           H  
ATOM   4040  N   LEU A 842      34.063 -17.305 -14.383  1.00  1.00           N  
ATOM   4041  CA  LEU A 842      33.188 -18.133 -15.220  1.00  1.00           C  
ATOM   4042  C   LEU A 842      33.560 -19.615 -15.205  1.00  1.00           C  
ATOM   4043  O   LEU A 842      32.683 -20.444 -15.391  1.00  1.00           O  
ATOM   4044  CB  LEU A 842      33.108 -17.599 -16.665  1.00  1.00           C  
ATOM   4045  CG  LEU A 842      32.648 -16.139 -16.830  1.00  1.00           C  
ATOM   4046  CD1 LEU A 842      32.617 -15.734 -18.310  1.00  1.00           C  
ATOM   4047  CD2 LEU A 842      31.295 -15.877 -16.177  1.00  1.00           C  
ATOM   4048  HN  LEU A 842      34.665 -16.634 -14.831  1.00  1.00           H  
ATOM   4049  HA  LEU A 842      32.198 -18.059 -14.773  1.00  1.00           H  
ATOM   4050  HB1 LEU A 842      32.443 -18.241 -17.246  1.00  1.00           H  
ATOM   4051  HB2 LEU A 842      34.091 -17.704 -17.132  1.00  1.00           H  
ATOM   4052  HG  LEU A 842      33.385 -15.493 -16.348  1.00  1.00           H  
ATOM   4053 1HD1 LEU A 842      31.912 -16.341 -18.877  1.00  1.00           H  
ATOM   4054 2HD1 LEU A 842      33.604 -15.861 -18.760  1.00  1.00           H  
ATOM   4055 3HD1 LEU A 842      32.340 -14.686 -18.429  1.00  1.00           H  
ATOM   4056 1HD2 LEU A 842      31.326 -16.025 -15.098  1.00  1.00           H  
ATOM   4057 2HD2 LEU A 842      30.521 -16.519 -16.599  1.00  1.00           H  
ATOM   4058 3HD2 LEU A 842      30.988 -14.843 -16.344  1.00  1.00           H  
ATOM   4059  N   ASP A 843      34.826 -19.957 -14.954  1.00  1.00           N  
ATOM   4060  CA  ASP A 843      35.246 -21.374 -14.819  1.00  1.00           C  
ATOM   4061  C   ASP A 843      35.044 -21.997 -13.435  1.00  1.00           C  
ATOM   4062  O   ASP A 843      35.176 -23.216 -13.299  1.00  1.00           O  
ATOM   4063  CB  ASP A 843      36.728 -21.540 -15.202  1.00  1.00           C  
ATOM   4064  CG  ASP A 843      37.015 -21.134 -16.664  1.00  1.00           C  
ATOM   4065  OD1 ASP A 843      36.101 -21.242 -17.504  1.00  1.00           O  
ATOM   4066  OD2 ASP A 843      38.155 -20.703 -16.963  1.00  1.00           O1-
ATOM   4067  HN  ASP A 843      35.554 -19.274 -14.871  1.00  1.00           H  
ATOM   4068  HA  ASP A 843      34.644 -21.949 -15.527  1.00  1.00           H  
ATOM   4069  HB1 ASP A 843      37.039 -22.579 -15.106  1.00  1.00           H  
ATOM   4070  HB2 ASP A 843      37.366 -20.946 -14.547  1.00  1.00           H  
ATOM   4071  N   ARG A 844      34.761 -21.198 -12.411  1.00  1.00           N  
ATOM   4072  CA  ARG A 844      34.514 -21.762 -11.074  1.00  1.00           C  
ATOM   4073  C   ARG A 844      33.160 -22.487 -11.094  1.00  1.00           C  
ATOM   4074  O   ARG A 844      32.257 -22.075 -11.817  1.00  1.00           O  
ATOM   4075  CB  ARG A 844      34.524 -20.671  -9.998  1.00  1.00           C  
ATOM   4076  CG  ARG A 844      35.869 -19.989  -9.885  1.00  1.00           C  
ATOM   4077  CD  ARG A 844      35.815 -18.756  -9.025  1.00  1.00           C  
ATOM   4078  NE  ARG A 844      36.915 -17.874  -9.374  1.00  1.00           N  
ATOM   4079  CZ  ARG A 844      36.971 -16.582  -9.105  1.00  1.00           C  
ATOM   4080  NH1 ARG A 844      36.018 -15.988  -8.391  1.00  1.00           N1+
ATOM   4081  NH2 ARG A 844      38.005 -15.873  -9.549  1.00  1.00           N  
ATOM   4082  HN  ARG A 844      34.654 -20.229 -12.658  1.00  1.00           H  
ATOM   4083  HA  ARG A 844      35.309 -22.484 -10.879  1.00  1.00           H  
ATOM   4084  HB1 ARG A 844      34.253 -21.096  -9.031  1.00  1.00           H  
ATOM   4085  HB2 ARG A 844      33.758 -19.933 -10.236  1.00  1.00           H  
ATOM   4086  HG1 ARG A 844      36.198 -19.690 -10.882  1.00  1.00           H  
ATOM   4087  HG2 ARG A 844      36.622 -20.682  -9.509  1.00  1.00           H  
ATOM   4088  HD1 ARG A 844      35.842 -18.956  -7.956  1.00  1.00           H  
ATOM   4089  HD2 ARG A 844      34.898 -18.202  -9.229  1.00  1.00           H  
ATOM   4090  HE  ARG A 844      37.634 -18.280  -9.935  1.00  1.00           H  
ATOM   4091 1HH1 ARG A 844      35.290 -16.503  -7.926  1.00  1.00           H  
ATOM   4092 2HH1 ARG A 844      36.025 -14.969  -8.342  1.00  1.00           H  
ATOM   4093 1HH2 ARG A 844      37.966 -14.867  -9.435  1.00  1.00           H  
ATOM   4094 2HH2 ARG A 844      38.792 -16.248 -10.032  1.00  1.00           H  
ATOM   4095  N   PRO A 845      33.013 -23.556 -10.304  1.00  1.00           N  
ATOM   4096  CA  PRO A 845      31.686 -24.182 -10.214  1.00  1.00           C  
ATOM   4097  C   PRO A 845      30.649 -23.340  -9.461  1.00  1.00           C  
ATOM   4098  O   PRO A 845      31.000 -22.480  -8.651  1.00  1.00           O  
ATOM   4099  CB  PRO A 845      31.966 -25.471  -9.450  1.00  1.00           C  
ATOM   4100  CG  PRO A 845      33.145 -25.140  -8.599  1.00  1.00           C  
ATOM   4101  CD  PRO A 845      34.004 -24.258  -9.465  1.00  1.00           C  
ATOM   4102  HA  PRO A 845      31.303 -24.416 -11.208  1.00  1.00           H  
ATOM   4103  HB1 PRO A 845      32.230 -26.263 -10.150  1.00  1.00           H  
ATOM   4104  HB2 PRO A 845      31.122 -25.829  -8.858  1.00  1.00           H  
ATOM   4105  HG1 PRO A 845      32.821 -24.575  -7.723  1.00  1.00           H  
ATOM   4106  HG2 PRO A 845      33.673 -26.027  -8.246  1.00  1.00           H  
ATOM   4107  HD1 PRO A 845      34.592 -23.560  -8.868  1.00  1.00           H  
ATOM   4108  HD2 PRO A 845      34.674 -24.839 -10.098  1.00  1.00           H  
ATOM   4109  N   THR A 846      29.379 -23.604  -9.723  1.00  1.00           N  
ATOM   4110  CA  THR A 846      28.301 -23.005  -8.955  1.00  1.00           C  
ATOM   4111  C   THR A 846      28.218 -23.679  -7.585  1.00  1.00           C  
ATOM   4112  O   THR A 846      28.805 -24.753  -7.358  1.00  1.00           O  
ATOM   4113  CB  THR A 846      26.943 -23.222  -9.636  1.00  1.00           C  
ATOM   4114  CG2 THR A 846      26.887 -22.548 -11.025  1.00  1.00           C  
ATOM   4115  OG1 THR A 846      26.739 -24.631  -9.759  1.00  1.00           O  
ATOM   4116  HN  THR A 846      29.123 -24.341 -10.348  1.00  1.00           H  
ATOM   4117  HA  THR A 846      28.522 -21.943  -8.832  1.00  1.00           H  
ATOM   4118  HB  THR A 846      26.159 -22.781  -9.002  1.00  1.00           H  
ATOM   4119  HG1 THR A 846      25.860 -24.767 -10.109  1.00  1.00           H  
ATOM   4120 1HG2 THR A 846      27.627 -22.963 -11.708  1.00  1.00           H  
ATOM   4121 2HG2 THR A 846      27.081 -21.478 -10.940  1.00  1.00           H  
ATOM   4122 3HG2 THR A 846      25.908 -22.651 -11.494  1.00  1.00           H  
ATOM   4123  N   PHE A 847      27.461 -23.075  -6.675  1.00  1.00           N  
ATOM   4124  CA  PHE A 847      27.246 -23.726  -5.372  1.00  1.00           C  
ATOM   4125  C   PHE A 847      26.509 -25.058  -5.476  1.00  1.00           C  
ATOM   4126  O   PHE A 847      26.798 -25.971  -4.707  1.00  1.00           O  
ATOM   4127  CB  PHE A 847      26.587 -22.793  -4.366  1.00  1.00           C  
ATOM   4128  CG  PHE A 847      27.523 -21.764  -3.803  1.00  1.00           C  
ATOM   4129  CD1 PHE A 847      28.523 -22.137  -2.910  1.00  1.00           C  
ATOM   4130  CD2 PHE A 847      27.392 -20.422  -4.136  1.00  1.00           C  
ATOM   4131  CE1 PHE A 847      29.376 -21.187  -2.366  1.00  1.00           C  
ATOM   4132  CE2 PHE A 847      28.250 -19.472  -3.593  1.00  1.00           C  
ATOM   4133  CZ  PHE A 847      29.242 -19.863  -2.717  1.00  1.00           C  
ATOM   4134  HN  PHE A 847      26.943 -22.242  -6.869  1.00  1.00           H  
ATOM   4135  HA  PHE A 847      28.238 -23.982  -4.996  1.00  1.00           H  
ATOM   4136  HB1 PHE A 847      26.216 -23.369  -3.515  1.00  1.00           H  
ATOM   4137  HB2 PHE A 847      25.707 -22.315  -4.798  1.00  1.00           H  
ATOM   4138  HD1 PHE A 847      28.637 -23.167  -2.597  1.00  1.00           H  
ATOM   4139  HD2 PHE A 847      26.606 -20.094  -4.801  1.00  1.00           H  
ATOM   4140  HE1 PHE A 847      30.123 -21.492  -1.647  1.00  1.00           H  
ATOM   4141  HE2 PHE A 847      28.144 -18.429  -3.853  1.00  1.00           H  
ATOM   4142  HZ  PHE A 847      29.905 -19.126  -2.286  1.00  1.00           H  
ATOM   4143  N   SER A 848      25.610 -25.196  -6.450  1.00  1.00           N  
ATOM   4144  CA  SER A 848      24.941 -26.483  -6.699  1.00  1.00           C  
ATOM   4145  C   SER A 848      25.916 -27.588  -7.016  1.00  1.00           C  
ATOM   4146  O   SER A 848      25.826 -28.682  -6.473  1.00  1.00           O  
ATOM   4147  CB  SER A 848      23.959 -26.354  -7.857  1.00  1.00           C  
ATOM   4148  OG  SER A 848      22.960 -25.426  -7.506  1.00  1.00           O  
ATOM   4149  HN  SER A 848      25.164 -24.412  -6.876  1.00  1.00           H  
ATOM   4150  HA  SER A 848      24.433 -26.750  -5.768  1.00  1.00           H  
ATOM   4151  HB1 SER A 848      23.504 -27.327  -8.081  1.00  1.00           H  
ATOM   4152  HB2 SER A 848      24.431 -26.021  -8.769  1.00  1.00           H  
ATOM   4153  HG  SER A 848      22.359 -25.743  -6.838  1.00  1.00           H  
ATOM   4154  N   VAL A 849      26.854 -27.291  -7.898  1.00  1.00           N  
ATOM   4155  CA  VAL A 849      27.862 -28.269  -8.306  1.00  1.00           C  
ATOM   4156  C   VAL A 849      28.771 -28.636  -7.144  1.00  1.00           C  
ATOM   4157  O   VAL A 849      29.014 -29.813  -6.914  1.00  1.00           O  
ATOM   4158  CB  VAL A 849      28.674 -27.743  -9.515  1.00  1.00           C  
ATOM   4159  CG1 VAL A 849      29.922 -28.579  -9.783  1.00  1.00           C  
ATOM   4160  CG2 VAL A 849      27.765 -27.702 -10.731  1.00  1.00           C  
ATOM   4161  HN  VAL A 849      26.815 -26.371  -8.289  1.00  1.00           H  
ATOM   4162  HA  VAL A 849      27.325 -29.179  -8.587  1.00  1.00           H  
ATOM   4163  HB  VAL A 849      28.999 -26.725  -9.297  1.00  1.00           H  
ATOM   4164 1HG1 VAL A 849      29.669 -29.633  -9.903  1.00  1.00           H  
ATOM   4165 2HG1 VAL A 849      30.651 -28.510  -8.974  1.00  1.00           H  
ATOM   4166 3HG1 VAL A 849      30.428 -28.248 -10.690  1.00  1.00           H  
ATOM   4167 1HG2 VAL A 849      26.880 -27.094 -10.556  1.00  1.00           H  
ATOM   4168 2HG2 VAL A 849      27.420 -28.701 -10.998  1.00  1.00           H  
ATOM   4169 3HG2 VAL A 849      28.282 -27.289 -11.598  1.00  1.00           H  
ATOM   4170  N   LEU A 850      29.267 -27.634  -6.418  1.00  1.00           N  
ATOM   4171  CA  LEU A 850      30.119 -27.875  -5.226  1.00  1.00           C  
ATOM   4172  C   LEU A 850      29.448 -28.755  -4.201  1.00  1.00           C  
ATOM   4173  O   LEU A 850      30.073 -29.671  -3.640  1.00  1.00           O  
ATOM   4174  CB  LEU A 850      30.502 -26.570  -4.539  1.00  1.00           C  
ATOM   4175  CG  LEU A 850      31.516 -25.732  -5.306  1.00  1.00           C  
ATOM   4176  CD1 LEU A 850      31.540 -24.295  -4.771  1.00  1.00           C  
ATOM   4177  CD2 LEU A 850      32.891 -26.372  -5.237  1.00  1.00           C  
ATOM   4178  HN  LEU A 850      29.003 -26.697  -6.648  1.00  1.00           H  
ATOM   4179  HA  LEU A 850      30.998 -28.418  -5.576  1.00  1.00           H  
ATOM   4180  HB1 LEU A 850      30.913 -26.779  -3.548  1.00  1.00           H  
ATOM   4181  HB2 LEU A 850      29.596 -25.988  -4.352  1.00  1.00           H  
ATOM   4182  HG  LEU A 850      31.218 -25.675  -6.353  1.00  1.00           H  
ATOM   4183 1HD1 LEU A 850      31.538 -24.279  -3.687  1.00  1.00           H  
ATOM   4184 2HD1 LEU A 850      30.663 -23.734  -5.093  1.00  1.00           H  
ATOM   4185 3HD1 LEU A 850      32.420 -23.771  -5.129  1.00  1.00           H  
ATOM   4186 1HD2 LEU A 850      32.905 -27.349  -5.722  1.00  1.00           H  
ATOM   4187 2HD2 LEU A 850      33.212 -26.510  -4.204  1.00  1.00           H  
ATOM   4188 3HD2 LEU A 850      33.644 -25.754  -5.729  1.00  1.00           H  
ATOM   4189  N   ARG A 851      28.176 -28.472  -3.973  1.00  1.00           N  
ATOM   4190  CA  ARG A 851      27.388 -29.196  -3.000  1.00  1.00           C  
ATOM   4191  C   ARG A 851      27.198 -30.656  -3.434  1.00  1.00           C  
ATOM   4192  O   ARG A 851      27.411 -31.552  -2.643  1.00  1.00           O  
ATOM   4193  CB  ARG A 851      26.053 -28.473  -2.785  1.00  1.00           C  
ATOM   4194  CG  ARG A 851      25.230 -29.006  -1.621  1.00  1.00           C  
ATOM   4195  CD  ARG A 851      24.221 -30.047  -2.050  1.00  1.00           C  
ATOM   4196  NE  ARG A 851      23.381 -29.542  -3.127  1.00  1.00           N  
ATOM   4197  CZ  ARG A 851      22.561 -30.277  -3.873  1.00  1.00           C  
ATOM   4198  NH1 ARG A 851      22.440 -31.582  -3.670  1.00  1.00           N1+
ATOM   4199  NH2 ARG A 851      21.860 -29.692  -4.844  1.00  1.00           N  
ATOM   4200  HN  ARG A 851      27.675 -27.765  -4.471  1.00  1.00           H  
ATOM   4201  HA  ARG A 851      27.960 -29.192  -2.069  1.00  1.00           H  
ATOM   4202  HB1 ARG A 851      25.491 -28.433  -3.717  1.00  1.00           H  
ATOM   4203  HB2 ARG A 851      26.275 -27.430  -2.563  1.00  1.00           H  
ATOM   4204  HG1 ARG A 851      24.689 -28.177  -1.164  1.00  1.00           H  
ATOM   4205  HG2 ARG A 851      25.875 -29.404  -0.835  1.00  1.00           H  
ATOM   4206  HD1 ARG A 851      23.577 -30.350  -1.223  1.00  1.00           H  
ATOM   4207  HD2 ARG A 851      24.738 -30.934  -2.413  1.00  1.00           H  
ATOM   4208  HE  ARG A 851      23.364 -28.537  -3.249  1.00  1.00           H  
ATOM   4209 1HH1 ARG A 851      22.965 -32.010  -2.914  1.00  1.00           H  
ATOM   4210 2HH1 ARG A 851      21.840 -32.172  -4.206  1.00  1.00           H  
ATOM   4211 1HH2 ARG A 851      21.273 -30.199  -5.468  1.00  1.00           H  
ATOM   4212 2HH2 ARG A 851      21.913 -28.684  -4.931  1.00  1.00           H  
ATOM   4213  N   LEU A 852      26.841 -30.881  -4.707  1.00  1.00           N  
ATOM   4214  CA  LEU A 852      26.781 -32.234  -5.283  1.00  1.00           C  
ATOM   4215  C   LEU A 852      28.089 -32.954  -5.161  1.00  1.00           C  
ATOM   4216  O   LEU A 852      28.113 -34.111  -4.773  1.00  1.00           O  
ATOM   4217  CB  LEU A 852      26.434 -32.183  -6.757  1.00  1.00           C  
ATOM   4218  CG  LEU A 852      24.989 -31.844  -7.105  1.00  1.00           C  
ATOM   4219  CD1 LEU A 852      24.877 -31.553  -8.595  1.00  1.00           C  
ATOM   4220  CD2 LEU A 852      24.071 -32.986  -6.709  1.00  1.00           C  
ATOM   4221  HN  LEU A 852      26.536 -30.099  -5.244  1.00  1.00           H  
ATOM   4222  HA  LEU A 852      26.042 -32.786  -4.702  1.00  1.00           H  
ATOM   4223  HB1 LEU A 852      26.674 -33.136  -7.234  1.00  1.00           H  
ATOM   4224  HB2 LEU A 852      27.091 -31.452  -7.231  1.00  1.00           H  
ATOM   4225  HG  LEU A 852      24.689 -30.950  -6.554  1.00  1.00           H  
ATOM   4226 1HD1 LEU A 852      25.165 -32.417  -9.194  1.00  1.00           H  
ATOM   4227 2HD1 LEU A 852      25.513 -30.714  -8.875  1.00  1.00           H  
ATOM   4228 3HD1 LEU A 852      23.853 -31.288  -8.858  1.00  1.00           H  
ATOM   4229 1HD2 LEU A 852      24.083 -33.154  -5.630  1.00  1.00           H  
ATOM   4230 2HD2 LEU A 852      24.362 -33.920  -7.191  1.00  1.00           H  
ATOM   4231 3HD2 LEU A 852      23.039 -32.771  -6.991  1.00  1.00           H  
ATOM   4232  N   GLN A 853      29.182 -32.284  -5.512  1.00  1.00           N  
ATOM   4233  CA  GLN A 853      30.491 -32.926  -5.426  1.00  1.00           C  
ATOM   4234  C   GLN A 853      30.867 -33.281  -3.993  1.00  1.00           C  
ATOM   4235  O   GLN A 853      31.501 -34.301  -3.743  1.00  1.00           O  
ATOM   4236  CB  GLN A 853      31.567 -32.038  -6.033  1.00  1.00           C  
ATOM   4237  CG  GLN A 853      31.480 -31.899  -7.536  1.00  1.00           C  
ATOM   4238  CD  GLN A 853      32.497 -30.915  -8.076  1.00  1.00           C  
ATOM   4239  NE2 GLN A 853      32.956 -31.160  -9.284  1.00  1.00           N  
ATOM   4240  OE1 GLN A 853      32.858 -29.937  -7.419  1.00  1.00           O  
ATOM   4241  HN  GLN A 853      29.086 -31.312  -5.721  1.00  1.00           H  
ATOM   4242  HA  GLN A 853      30.422 -33.863  -5.982  1.00  1.00           H  
ATOM   4243  HB1 GLN A 853      32.552 -32.440  -5.785  1.00  1.00           H  
ATOM   4244  HB2 GLN A 853      31.524 -31.057  -5.555  1.00  1.00           H  
ATOM   4245  HG1 GLN A 853      30.488 -31.559  -7.827  1.00  1.00           H  
ATOM   4246  HG2 GLN A 853      31.627 -32.874  -7.999  1.00  1.00           H  
ATOM   4247 1HE2 GLN A 853      32.673 -31.958  -9.807  1.00  1.00           H  
ATOM   4248 2HE2 GLN A 853      33.651 -30.510  -9.586  1.00  1.00           H  
ATOM   4249  N   LEU A 854      30.467 -32.435  -3.051  1.00  1.00           N  
ATOM   4250  CA  LEU A 854      30.830 -32.630  -1.648  1.00  1.00           C  
ATOM   4251  C   LEU A 854      29.987 -33.743  -1.042  1.00  1.00           C  
ATOM   4252  O   LEU A 854      30.522 -34.579  -0.320  1.00  1.00           O  
ATOM   4253  CB  LEU A 854      30.689 -31.315  -0.836  1.00  1.00           C  
ATOM   4254  CG  LEU A 854      31.788 -30.266  -1.024  1.00  1.00           C  
ATOM   4255  CD1 LEU A 854      31.355 -28.934  -0.437  1.00  1.00           C  
ATOM   4256  CD2 LEU A 854      33.097 -30.722  -0.406  1.00  1.00           C  
ATOM   4257  HN  LEU A 854      29.893 -31.661  -3.300  1.00  1.00           H  
ATOM   4258  HA  LEU A 854      31.866 -32.968  -1.626  1.00  1.00           H  
ATOM   4259  HB1 LEU A 854      30.642 -31.554   0.228  1.00  1.00           H  
ATOM   4260  HB2 LEU A 854      29.718 -30.875  -1.069  1.00  1.00           H  
ATOM   4261  HG  LEU A 854      31.948 -30.117  -2.093  1.00  1.00           H  
ATOM   4262 1HD1 LEU A 854      31.115 -29.029   0.622  1.00  1.00           H  
ATOM   4263 2HD1 LEU A 854      30.471 -28.557  -0.954  1.00  1.00           H  
ATOM   4264 3HD1 LEU A 854      32.141 -28.186  -0.545  1.00  1.00           H  
ATOM   4265 1HD2 LEU A 854      33.475 -31.636  -0.862  1.00  1.00           H  
ATOM   4266 2HD2 LEU A 854      32.993 -30.901   0.665  1.00  1.00           H  
ATOM   4267 3HD2 LEU A 854      33.865 -29.965  -0.529  1.00  1.00           H  
ATOM   4268  N   GLU A 855      28.690 -33.768  -1.337  1.00  1.00           N  
ATOM   4269  CA  GLU A 855      27.826 -34.880  -0.891  1.00  1.00           C  
ATOM   4270  C   GLU A 855      28.319 -36.232  -1.426  1.00  1.00           C  
ATOM   4271  O   GLU A 855      28.383 -37.204  -0.689  1.00  1.00           O  
ATOM   4272  CB  GLU A 855      26.359 -34.668  -1.297  1.00  1.00           C  
ATOM   4273  CG  GLU A 855      25.687 -33.567  -0.506  1.00  1.00           C  
ATOM   4274  CD  GLU A 855      24.224 -33.302  -0.882  1.00  1.00           C  
ATOM   4275  OE1 GLU A 855      23.886 -33.231  -2.078  1.00  1.00           O  
ATOM   4276  OE2 GLU A 855      23.404 -33.100   0.045  1.00  1.00           O1-
ATOM   4277  HN  GLU A 855      28.290 -33.109  -1.969  1.00  1.00           H  
ATOM   4278  HA  GLU A 855      27.901 -34.915   0.198  1.00  1.00           H  
ATOM   4279  HB1 GLU A 855      25.793 -35.588  -1.132  1.00  1.00           H  
ATOM   4280  HB2 GLU A 855      26.297 -34.457  -2.364  1.00  1.00           H  
ATOM   4281  HG1 GLU A 855      26.231 -32.629  -0.617  1.00  1.00           H  
ATOM   4282  HG2 GLU A 855      25.728 -33.816   0.555  1.00  1.00           H  
ATOM   4283  N   LYS A 856      28.700 -36.272  -2.692  1.00  1.00           N  
ATOM   4284  CA  LYS A 856      29.226 -37.493  -3.287  1.00  1.00           C  
ATOM   4285  C   LYS A 856      30.495 -37.980  -2.587  1.00  1.00           C  
ATOM   4286  O   LYS A 856      30.634 -39.159  -2.298  1.00  1.00           O  
ATOM   4287  CB  LYS A 856      29.492 -37.310  -4.784  1.00  1.00           C  
ATOM   4288  CG  LYS A 856      29.637 -38.637  -5.515  1.00  1.00           C  
ATOM   4289  CD  LYS A 856      30.016 -38.462  -6.973  1.00  1.00           C  
ATOM   4290  CE  LYS A 856      29.718 -39.721  -7.770  1.00  1.00           C  
ATOM   4291  NZ  LYS A 856      30.910 -40.163  -8.546  1.00  1.00           N1+
ATOM   4292  HN  LYS A 856      28.593 -35.447  -3.256  1.00  1.00           H  
ATOM   4293  HA  LYS A 856      28.448 -38.245  -3.134  1.00  1.00           H  
ATOM   4294  HB1 LYS A 856      30.380 -36.690  -4.928  1.00  1.00           H  
ATOM   4295  HB2 LYS A 856      28.666 -36.747  -5.223  1.00  1.00           H  
ATOM   4296  HG1 LYS A 856      28.688 -39.170  -5.430  1.00  1.00           H  
ATOM   4297  HG2 LYS A 856      30.381 -39.264  -5.019  1.00  1.00           H  
ATOM   4298  HD1 LYS A 856      31.069 -38.178  -7.025  1.00  1.00           H  
ATOM   4299  HD2 LYS A 856      29.459 -37.624  -7.397  1.00  1.00           H  
ATOM   4300  HE1 LYS A 856      28.873 -39.588  -8.447  1.00  1.00           H  
ATOM   4301  HE2 LYS A 856      29.459 -40.540  -7.094  1.00  1.00           H  
ATOM   4302  HZ1 LYS A 856      31.749 -40.066  -7.930  1.00  1.00           H  
ATOM   4303  HZ2 LYS A 856      31.039 -39.589  -9.400  1.00  1.00           H  
ATOM   4304  HZ3 LYS A 856      30.813 -41.164  -8.795  1.00  1.00           H  
ATOM   4305  N   LEU A 857      31.426 -37.080  -2.318  1.00  1.00           N  
ATOM   4306  CA  LEU A 857      32.642 -37.462  -1.598  1.00  1.00           C  
ATOM   4307  C   LEU A 857      32.324 -37.980  -0.203  1.00  1.00           C  
ATOM   4308  O   LEU A 857      32.859 -39.004   0.212  1.00  1.00           O  
ATOM   4309  CB  LEU A 857      33.604 -36.285  -1.519  1.00  1.00           C  
ATOM   4310  CG  LEU A 857      34.912 -36.483  -0.768  1.00  1.00           C  
ATOM   4311  CD1 LEU A 857      35.715 -37.632  -1.342  1.00  1.00           C  
ATOM   4312  CD2 LEU A 857      35.702 -35.191  -0.841  1.00  1.00           C  
ATOM   4313  HN  LEU A 857      31.303 -36.139  -2.639  1.00  1.00           H  
ATOM   4314  HA  LEU A 857      33.105 -38.265  -2.174  1.00  1.00           H  
ATOM   4315  HB1 LEU A 857      33.081 -35.435  -1.079  1.00  1.00           H  
ATOM   4316  HB2 LEU A 857      33.840 -35.979  -2.539  1.00  1.00           H  
ATOM   4317  HG  LEU A 857      34.707 -36.699   0.281  1.00  1.00           H  
ATOM   4318 1HD1 LEU A 857      35.929 -37.485  -2.402  1.00  1.00           H  
ATOM   4319 2HD1 LEU A 857      35.197 -38.583  -1.251  1.00  1.00           H  
ATOM   4320 3HD1 LEU A 857      36.671 -37.745  -0.834  1.00  1.00           H  
ATOM   4321 1HD2 LEU A 857      35.147 -34.369  -0.391  1.00  1.00           H  
ATOM   4322 2HD2 LEU A 857      35.928 -34.920  -1.872  1.00  1.00           H  
ATOM   4323 3HD2 LEU A 857      36.639 -35.293  -0.298  1.00  1.00           H  
ATOM   4324  N   LEU A 858      31.449 -37.279   0.519  1.00  1.00           N  
ATOM   4325  CA  LEU A 858      31.081 -37.677   1.865  1.00  1.00           C  
ATOM   4326  C   LEU A 858      30.427 -39.058   1.852  1.00  1.00           C  
ATOM   4327  O   LEU A 858      30.785 -39.919   2.645  1.00  1.00           O  
ATOM   4328  CB  LEU A 858      30.152 -36.641   2.508  1.00  1.00           C  
ATOM   4329  CG  LEU A 858      29.543 -36.963   3.879  1.00  1.00           C  
ATOM   4330  CD1 LEU A 858      30.618 -37.287   4.910  1.00  1.00           C  
ATOM   4331  CD2 LEU A 858      28.687 -35.807   4.340  1.00  1.00           C  
ATOM   4332  HN  LEU A 858      31.072 -36.448   0.114  1.00  1.00           H  
ATOM   4333  HA  LEU A 858      32.008 -37.751   2.435  1.00  1.00           H  
ATOM   4334  HB1 LEU A 858      29.330 -36.445   1.817  1.00  1.00           H  
ATOM   4335  HB2 LEU A 858      30.695 -35.698   2.577  1.00  1.00           H  
ATOM   4336  HG  LEU A 858      28.897 -37.838   3.779  1.00  1.00           H  
ATOM   4337 1HD1 LEU A 858      31.286 -36.441   5.065  1.00  1.00           H  
ATOM   4338 2HD1 LEU A 858      31.224 -38.142   4.609  1.00  1.00           H  
ATOM   4339 3HD1 LEU A 858      30.174 -37.539   5.872  1.00  1.00           H  
ATOM   4340 1HD2 LEU A 858      27.898 -35.598   3.615  1.00  1.00           H  
ATOM   4341 2HD2 LEU A 858      29.276 -34.895   4.450  1.00  1.00           H  
ATOM   4342 3HD2 LEU A 858      28.214 -36.030   5.297  1.00  1.00           H  
ATOM   4343  N   GLU A 859      29.478 -39.260   0.946  1.00  1.00           N  
ATOM   4344  CA  GLU A 859      28.796 -40.557   0.804  1.00  1.00           C  
ATOM   4345  C   GLU A 859      29.696 -41.681   0.256  1.00  1.00           C  
ATOM   4346  O   GLU A 859      29.402 -42.856   0.462  1.00  1.00           O  
ATOM   4347  CB  GLU A 859      27.511 -40.402  -0.027  1.00  1.00           C  
ATOM   4348  CG  GLU A 859      26.363 -39.837   0.805  1.00  1.00           C  
ATOM   4349  CD  GLU A 859      25.376 -38.991   0.028  1.00  1.00           C  
ATOM   4350  OE1 GLU A 859      25.080 -39.308  -1.145  1.00  1.00           O  
ATOM   4351  OE2 GLU A 859      24.870 -38.000   0.610  1.00  1.00           O1-
ATOM   4352  HN  GLU A 859      29.126 -38.491   0.416  1.00  1.00           H  
ATOM   4353  HA  GLU A 859      28.523 -40.867   1.815  1.00  1.00           H  
ATOM   4354  HB1 GLU A 859      27.194 -41.356  -0.450  1.00  1.00           H  
ATOM   4355  HB2 GLU A 859      27.728 -39.757  -0.880  1.00  1.00           H  
ATOM   4356  HG1 GLU A 859      26.772 -39.204   1.595  1.00  1.00           H  
ATOM   4357  HG2 GLU A 859      25.822 -40.639   1.306  1.00  1.00           H  
ATOM   4358  N   SER A 860      30.794 -41.318  -0.408  1.00  1.00           N  
ATOM   4359  CA  SER A 860      31.803 -42.284  -0.837  1.00  1.00           C  
ATOM   4360  C   SER A 860      32.643 -42.879   0.305  1.00  1.00           C  
ATOM   4361  O   SER A 860      33.349 -43.858   0.068  1.00  1.00           O  
ATOM   4362  CB  SER A 860      32.748 -41.682  -1.899  1.00  1.00           C  
ATOM   4363  OG  SER A 860      33.833 -40.978  -1.311  1.00  1.00           O  
ATOM   4364  HN  SER A 860      30.921 -40.359  -0.658  1.00  1.00           H  
ATOM   4365  HA  SER A 860      31.242 -43.101  -1.293  1.00  1.00           H  
ATOM   4366  HB1 SER A 860      32.221 -41.029  -2.600  1.00  1.00           H  
ATOM   4367  HB2 SER A 860      33.191 -42.483  -2.489  1.00  1.00           H  
ATOM   4368  HG  SER A 860      33.523 -40.329  -0.693  1.00  1.00           H  
ATOM   4369  N   LEU A 861      32.591 -42.312   1.515  1.00  1.00           N  
ATOM   4370  CA  LEU A 861      33.397 -42.823   2.638  1.00  1.00           C  
ATOM   4371  C   LEU A 861      32.641 -43.889   3.450  1.00  1.00           C  
ATOM   4372  O   LEU A 861      31.434 -43.741   3.680  1.00  1.00           O  
ATOM   4373  CB  LEU A 861      33.815 -41.693   3.581  1.00  1.00           C  
ATOM   4374  CG  LEU A 861      34.478 -40.448   2.985  1.00  1.00           C  
ATOM   4375  CD1 LEU A 861      34.837 -39.499   4.117  1.00  1.00           C  
ATOM   4376  CD2 LEU A 861      35.704 -40.769   2.134  1.00  1.00           C  
ATOM   4377  HN  LEU A 861      31.901 -41.609   1.711  1.00  1.00           H  
ATOM   4378  HA  LEU A 861      34.298 -43.249   2.203  1.00  1.00           H  
ATOM   4379  HB1 LEU A 861      34.470 -42.117   4.344  1.00  1.00           H  
ATOM   4380  HB2 LEU A 861      32.922 -41.364   4.118  1.00  1.00           H  
ATOM   4381  HG  LEU A 861      33.753 -39.952   2.339  1.00  1.00           H  
ATOM   4382 1HD1 LEU A 861      35.428 -39.990   4.891  1.00  1.00           H  
ATOM   4383 2HD1 LEU A 861      33.940 -39.083   4.573  1.00  1.00           H  
ATOM   4384 3HD1 LEU A 861      35.423 -38.659   3.742  1.00  1.00           H  
ATOM   4385 1HD2 LEU A 861      35.445 -41.385   1.271  1.00  1.00           H  
ATOM   4386 2HD2 LEU A 861      36.476 -41.282   2.707  1.00  1.00           H  
ATOM   4387 3HD2 LEU A 861      36.145 -39.852   1.738  1.00  1.00           H  
ATOM   4388  N   PRO A 862      33.348 -44.956   3.894  1.00  1.00           N  
ATOM   4389  CA  PRO A 862      32.747 -45.971   4.762  1.00  1.00           C  
ATOM   4390  C   PRO A 862      32.921 -45.634   6.241  1.00  1.00           C  
ATOM   4391  CB  PRO A 862      33.529 -47.235   4.398  1.00  1.00           C  
ATOM   4392  CG  PRO A 862      34.891 -46.734   4.041  1.00  1.00           C  
ATOM   4393  CD  PRO A 862      34.725 -45.333   3.507  1.00  1.00           C  
ATOM   4394 1OCT PRO A 862      33.448 -46.451   6.995  1.00  1.00           O1-
ATOM   4395 2OCT PRO A 862      32.533 -44.548   6.669  1.00  1.00           O  
ATOM   4396  HA  PRO A 862      31.683 -46.092   4.553  1.00  1.00           H  
ATOM   4397  HB1 PRO A 862      33.072 -47.664   3.506  1.00  1.00           H  
ATOM   4398  HB2 PRO A 862      33.531 -48.016   5.158  1.00  1.00           H  
ATOM   4399  HG1 PRO A 862      35.491 -46.688   4.951  1.00  1.00           H  
ATOM   4400  HG2 PRO A 862      35.406 -47.392   3.341  1.00  1.00           H  
ATOM   4401  HD1 PRO A 862      35.449 -44.637   3.930  1.00  1.00           H  
ATOM   4402  HD2 PRO A 862      34.813 -45.332   2.420  1.00  1.00           H  
TER   
HETATM 4403  C   UNK     0      26.966 -14.922  19.142  0.00  0.00           C  
HETATM 4404  C   UNK     0      27.270 -16.309  19.569  0.00  0.00           C  
HETATM 4405  O   UNK     0      26.169 -17.088  19.501  0.00  0.00           O  
HETATM 4406  C   UNK     0      25.271 -16.322  18.794  0.00  0.00           C  
HETATM 4407  C   UNK     0      25.688 -14.981  18.534  0.00  0.00           C  
HETATM 4408  C   UNK     0      27.875 -13.741  19.342  0.00  0.00           C  
HETATM 4409  C   UNK     0      28.815 -13.758  20.358  0.00  0.00           C  
HETATM 4410  C   UNK     0      29.770 -12.762  20.491  0.00  0.00           C  
HETATM 4411  C   UNK     0      29.730 -11.637  19.683  0.00  0.00           C  
HETATM 4412  C   UNK     0      28.741 -11.554  18.719  0.00  0.00           C  
HETATM 4413  C   UNK     0      27.855 -12.611  18.539  0.00  0.00           C  
HETATM 4414  N   UNK     0      28.671 -10.465  17.914  0.00  0.00           N  
HETATM 4415  N   UNK     0      24.117 -16.835  18.350  0.00  0.00           N  
HETATM 4416  C   UNK     0      23.395 -16.019  17.583  0.00  0.00           C  
HETATM 4417  N   UNK     0      23.654 -14.729  17.351  0.00  0.00           N  
HETATM 4418  C   UNK     0      24.806 -14.205  17.809  0.00  0.00           C  
HETATM 4419  O   UNK     0      25.050 -12.881  17.498  0.00  0.00           O  
HETATM 4420  C   UNK     0      28.590 -16.874  19.963  0.00  0.00           C  
HETATM 4421  C   UNK     0      29.722 -16.641  19.202  0.00  0.00           C  
HETATM 4422  C   UNK     0      30.954 -17.174  19.569  0.00  0.00           C  
HETATM 4423  C   UNK     0      31.065 -17.951  20.713  0.00  0.00           C  
HETATM 4424  C   UNK     0      29.930 -18.192  21.477  0.00  0.00           C  
HETATM 4425  C   UNK     0      28.702 -17.659  21.095  0.00  0.00           C  
HETATM 4426  C   UNK     0      24.875 -12.515  16.165  0.00  0.00           C  
HETATM 4427  C   UNK     0      24.526 -11.199  15.903  0.00  0.00           C  
HETATM 4428  C   UNK     0      24.346 -10.765  14.597  0.00  0.00           C  
HETATM 4429  C   UNK     0      24.506 -11.650  13.531  0.00  0.00           C  
HETATM 4430  C   UNK     0      24.913 -12.951  13.791  0.00  0.00           C  
HETATM 4431  C   UNK     0      25.105 -13.383  15.095  0.00  0.00           C  
HETATM 4432  N   UNK     0      24.327 -11.309  12.223  0.00  0.00           N  
HETATM 4433  C   UNK     0      23.537 -10.330  11.720  0.00  0.00           C  
HETATM 4434  C   UNK     0      23.400 -10.219  10.239  0.00  0.00           C  
HETATM 4435  O   UNK     0      22.901  -9.520  12.390  0.00  0.00           O  
HETATM 4436  C   UNK     0      23.519 -11.431   9.361  0.00  0.00           C  
HETATM 4437  N   UNK     0      23.350 -11.251   8.017  0.00  0.00           N  
HETATM 4438  C   UNK     0      23.073  -9.932   7.415  0.00  0.00           C  
HETATM 4439  C   UNK     0      22.997  -8.860   8.219  0.00  0.00           C  
HETATM 4440  C   UNK     0      23.170  -9.016   9.669  0.00  0.00           C  
HETATM 4441  O   UNK     0      23.760 -12.524   9.868  0.00  0.00           O  
HETATM 4442  C   UNK     0      23.480 -12.315   7.180  0.00  0.00           C  
HETATM 4443  C   UNK     0      22.580 -13.378   7.227  0.00  0.00           C  
HETATM 4444  C   UNK     0      22.772 -14.488   6.414  0.00  0.00           C  
HETATM 4445  C   UNK     0      23.871 -14.512   5.573  0.00  0.00           C  
HETATM 4446  C   UNK     0      24.753 -13.450   5.482  0.00  0.00           C  
HETATM 4447  C   UNK     0      24.541 -12.339   6.281  0.00  0.00           C  
HETATM 4448  F   UNK     0      24.095 -15.597   4.833  0.00  0.00           F  
HETATM 4449  H   UNK     0      28.855 -14.554  21.085  0.00  0.00           H  
HETATM 4450  H   UNK     0      30.538 -12.872  21.243  0.00  0.00           H  
HETATM 4451  H   UNK     0      30.450 -10.841  19.805  0.00  0.00           H  
HETATM 4452  H   UNK     0      27.216 -12.532  17.685  0.00  0.00           H  
HETATM 4453  H   UNK     0      29.338  -9.724  18.002  0.00  0.00           H  
HETATM 4454  H   UNK     0      27.953 -10.387  17.222  0.00  0.00           H  
HETATM 4455  H   UNK     0      22.533 -16.413  17.084  0.00  0.00           H  
HETATM 4456  H   UNK     0      29.667 -16.041  18.305  0.00  0.00           H  
HETATM 4457  H   UNK     0      31.826 -16.985  18.956  0.00  0.00           H  
HETATM 4458  H   UNK     0      32.018 -18.373  20.997  0.00  0.00           H  
HETATM 4459  H   UNK     0      30.000 -18.798  22.368  0.00  0.00           H  
HETATM 4460  H   UNK     0      27.835 -17.864  21.707  0.00  0.00           H  
HETATM 4461  H   UNK     0      24.385 -10.512  16.724  0.00  0.00           H  
HETATM 4462  H   UNK     0      24.075  -9.736  14.435  0.00  0.00           H  
HETATM 4463  H   UNK     0      25.081 -13.641  12.976  0.00  0.00           H  
HETATM 4464  H   UNK     0      25.433 -14.398  15.256  0.00  0.00           H  
HETATM 4465  H   UNK     0      24.791 -11.867  11.535  0.00  0.00           H  
HETATM 4466  H   UNK     0      22.936  -9.819   6.354  0.00  0.00           H  
HETATM 4467  H   UNK     0      22.813  -7.877   7.827  0.00  0.00           H  
HETATM 4468  H   UNK     0      23.103  -8.114  10.248  0.00  0.00           H  
HETATM 4469  H   UNK     0      21.747 -13.354   7.913  0.00  0.00           H  
HETATM 4470  H   UNK     0      22.093 -15.326   6.460  0.00  0.00           H  
HETATM 4471  H   UNK     0      25.597 -13.483   4.812  0.00  0.00           H  
HETATM 4472  H   UNK     0      25.217 -11.499   6.215  0.00  0.00           H  
ENDMDL
CONECT 4403 4404 4408 4407
CONECT 4404 4403 4405 4420
CONECT 4405 4404 4406
CONECT 4406 4405 4407 4415
CONECT 4407 4406 4403 4418
CONECT 4408 4403 4409 4413
CONECT 4409 4408 4410 4449
CONECT 4410 4409 4411 4450
CONECT 4411 4410 4412 4451
CONECT 4412 4411 4413 4414
CONECT 4413 4412 4408 4452
CONECT 4414 4412 4453 4454
CONECT 4415 4406 4416
CONECT 4416 4415 4417 4455
CONECT 4417 4416 4418
CONECT 4418 4417 4407 4419
CONECT 4419 4418 4426
CONECT 4420 4404 4421 4425
CONECT 4421 4420 4422 4456
CONECT 4422 4421 4423 4457
CONECT 4423 4422 4424 4458
CONECT 4424 4423 4425 4459
CONECT 4425 4424 4420 4460
CONECT 4426 4419 4427 4431
CONECT 4427 4426 4428 4461
CONECT 4428 4427 4429 4462
CONECT 4429 4428 4430 4432
CONECT 4430 4429 4431 4463
CONECT 4431 4430 4426 4464
CONECT 4432 4429 4433 4465
CONECT 4433 4432 4434 4435
CONECT 4434 4433 4436 4440
CONECT 4435 4433
CONECT 4436 4434 4437 4441
CONECT 4437 4436 4438 4442
CONECT 4438 4437 4439 4466
CONECT 4439 4438 4440 4467
CONECT 4440 4439 4434 4468
CONECT 4441 4436
CONECT 4442 4437 4443 4447
CONECT 4443 4442 4444 4469
CONECT 4444 4443 4445 4470
CONECT 4445 4444 4446 4448
CONECT 4446 4445 4447 4471
CONECT 4447 4446 4442 4472
CONECT 4448 4445
CONECT 4449 4409
CONECT 4450 4410
CONECT 4451 4411
CONECT 4452 4413
CONECT 4453 4414
CONECT 4454 4414
CONECT 4455 4416
CONECT 4456 4421
CONECT 4457 4422
CONECT 4458 4423
CONECT 4459 4424
CONECT 4460 4425
CONECT 4461 4427
CONECT 4462 4428
CONECT 4463 4430
CONECT 4464 4431
CONECT 4465 4432
CONECT 4466 4438
CONECT 4467 4439
CONECT 4468 4440
CONECT 4469 4443
CONECT 4470 4444
CONECT 4471 4446
CONECT 4472 4447
END
